# Supplementary material for: Mechanism of Arp2/3 complex branch disassembly by human Coro7
Source: Nat Commun. 2025 Nov 6;16:9809. doi: 10.1038/s41467-025-64787-z (PMC12592476; doi:10.1038/s41467-025-64787-z)
Supplement: Supplementary file 13 — Source Data [file 41467_2025_64787_MOESM13_ESM.zip › Source Data File.xlsx]

## Sheet: Pyrene FL - Curves
av Arp5 WCA200				av FL 0.4				av FL 1				av FL 1.5				av Actin
Time (s)	Average	SD		Time (s)	Average	SD		Time (s)	Average	SD		Time (s)	Average	SD		Time (s)	Average	SD
1	0.0254711	0.0134866		1	0.0209592	0.0115951		1	0.0111177	0.00706608		1	0.0294744	0.00702606		2.5	0.00990926	0.00689593
3	0.025283	0.0102048		3	0.0239045	0.00847262		3	0.0114861	0.0119915		3	0.0297965	0.00954635		7.5	0.0120772	0.010267
5	0.0267329	0.0232659		5	0.0186932	0.00909617		5	0.0104397	0.011097		5	0.0277379	0.00615735		12.5	0.0136907	0.0134072
7	0.0263638	0.0129265		7	0.0134105	0.00770288		7	0.00969137	0.00417581		7	0.0257727	0.00548085		17.5	0.0134083	0.00927141
9	0.0225282	0.0169364		9	0.0116698	0.00909655		9	0.0140617	0.00677966		9	0.0126718	0.00442383		22.5	0.0147457	0.00694638
11	0.0319153	0.0211337		11	0.0226082	0.00769873		11	0.0112225	0.00839426		11	0.0239813	0.0075887		27.5	0.0132908	0.00724293
13	0.0263461	0.0213463		13	0.00999589	0.00197942		13	0.0168912	0.0113226		13	0.0180043	0.00660368		32.5	0.00696879	0.00799577
15	0.038645	0.0250213		15	0.0144363	0.0024851		15	0.00929621	0.00854399		15	0.00742176	0.00783886		37.5	0.0118833	0.000900065
17	0.0317406	0.0183879		17	0.0163104	0.00977719		17	0.00897594	0.00609738		17	0.0161696	0.00878828		42.5	0.00826474	0.0105626
19	0.0280483	0.0204453		19	0.0149886	0.00583478		19	0.00893336	0.00672642		19	0.0200273	0.0101565		47.5	0.014709	0.00863274
21	0.0301606	0.0183416		21	0.0233286	0.0192819		21	0.00922743	0.00389003		21	0.0186659	0.0101621		52.5	0.011423	0.00817846
23	0.0292089	0.0188245		23	0.0244841	0.00614277		23	0.00931203	0.00683324		23	0.0178003	0.00987386		57.5	0.0155693	0.00800857
25	0.0303531	0.0188439		25	0.0272916	0.0214845		25	0.0142361	0.00335261		25	0.0223604	0.0041029		62.5	0.00909669	0.00348142
27	0.022207	0.0117586		27	0.0235556	0.0161476		27	0.0176346	0.00886516		27	0.0198581	0.00109048		67.5	0.00842212	0.0016806
29	0.0152284	0.00906186		29	0.0255736	0.0247363		29	0.0188799	0.00982834		29	0.0121496	0.00964727		72.5	0.0109354	0.00650049
31	0.0181597	0.0146109		31	0.0269943	0.0160654		31	0.0172427	0.00328353		31	0.0137165	0.00794845		77.5	0.0101351	0.00878051
33	0.0206613	0.0166523		33	0.0185668	0.0215887		33	0.0268576	0.0142426		33	0.0114334	0.00782099		82.5	0.0106882	0.00313062
35	0.0187944	0.0169049		35	0.0136315	0.0107696		35	0.0168298	0.0128123		35	0.0146116	0.00822427		87.5	0.0123965	0.00879879
37	0.0167762	0.0140094		37	0.0111959	0.00798561		37	0.00861185	0.00590643		37	0.0192862	0.0110473		92.5	0.00920054	0.00643264
39	0.022902	0.0169442		39	0.0102466	0.00382874		39	0.0105577	0.00790289		39	0.0173374	0.00995676		97.5	0.0120177	0.00687606
41	0.027523	0.0217235		41	0.0154871	0.00719878		41	0.0169656	0.0108457		41	0.0131892	0.00688179		102.5	0.00893732	0.00438094
43	0.0227504	0.0226583		43	0.00424864	0.00360011		43	0.00811986	0.00663067		43	0.0169191	0.00327405		107.5	0.00815074	0.00310683
45	0.0256019	0.0167158		45	0.0153023	0.00510116		45	0.00872003	0.00616498		45	0.01301	0.0110017		112.5	0.0117985	0.00527041
47	0.0217407	0.00791581		47	0.016348	0.0119689		47	0.0122197	0.0112183		47	0.0178658	0.00480353		117.5	0.00780057	0.00564604
49	0.0236546	0.010367		49	0.0116805	0.00439632		49	0.0109403	0.00624712		49	0.0232306	0.00303593		122.5	0.0101143	0.00943694
51	0.018954	0.00844065		51	0.0166527	0.00560871		51	0.00998079	0.00642574		51	0.0134531	0.00555169		127.5	0.00958712	0.00581478
53	0.0205474	0.0107129		53	0.0167111	0.0102367		53	0.0111238	0.00624839		53	0.0228651	0.00752908		132.5	0.00877497	0.00319714
55	0.0193033	0.00870006		55	0.0213453	0.000142214		55	0.0122327	0.00346447		55	0.0128138	0.00647069		137.5	0.00938779	0.00696946
57	0.0177199	0.015913		57	0.0202414	0.00928324		57	0.0155909	0.00644803		57	0.0194852	0.00969144		142.5	0.0114651	0.00450245
59	0.0202517	0.0192737		59	0.0221036	0.00315937		59	0.0142674	0.00743439		59	0.0184987	0.0102293		147.5	0.0128116	0.00215474
61	0.0173614	0.00828327		61	0.0133449	0.00803947		61	0.011724	0.0113231		61	0.0183626	0.00995296		152.5	0.008045	0.00770459
63	0.0198931	0.0169865		63	0.0195055	0.00779271		63	0.0126933	0.0105577		63	0.0300937	0.00926372		157.5	0.00816599	0.00882512
65	0.0138894	0.0124308		65	0.011652	0.0038883		65	0.010249	0.00400031		65	0.0286277	0.00696544		162.5	0.00881415	0.00765376
67	0.0195772	0.00930484		67	0.0186251	0.00247049		67	0.0229056	0.00516763		67	0.0215474	0.0130325		167.5	0.00917062	0.00537736
69	0.014685	0.00997796		69	0.0123173	0.0123421		69	0.021882	0.00778573		69	0.018872	0.0084813		172.5	0.0116201	0.0044205
71	0.0178388	0.0134724		71	0.0159259	0.0177247		71	0.0130283	0.00971033		71	0.025342	0.0083442		177.5	0.00767999	0.00536113
73	0.0232587	0.00596539		73	0.0113431	0.00996819		73	0.0181258	0.00793181		73	0.0249874	0.00476344		182.5	0.0115206	0.00104505
75	0.0122932	0.00491303		75	0.0155165	0.0038089		75	0.0177982	0.0100291		75	0.0159637	0.00357136		187.5	0.00789476	0.00737788
77	0.0220898	0.0154223		77	0.0200579	0.00847244		77	0.0177398	0.00607522		77	0.0300068	0.0132156		192.5	0.010805	0.00200527
79	0.0175678	0.00849881		79	0.0173616	0.00647501		79	0.0177619	0.00916367		79	0.0163721	0.00730452		197.5	0.00987264	0.00402583
81	0.0194875	0.0131114		81	0.0200976	0.00761367		81	0.0138795	0.0130262		81	0.0219868	0.0130069		202.5	0.00442269	0.00318228
83	0.0156207	0.0134026		83	0.0164337	0.00254845		83	0.00967071	0.00810236		83	0.0248376	0.0118292		207.5	0.00527689	0.00648466
85	0.0171498	0.01628		85	0.0144972	0.0136193		85	0.0119847	0.00598148		85	0.0206481	0.00586636		212.5	0.00370974	0.0010996
87	0.0168013	0.00594453		87	0.0223845	0.00643747		87	0.0163599	0.0116461		87	0.0233546	0.00590285		217.5	0.00977637	0.00140472
89	0.0229008	0.00794894		89	0.0227329	0.00429289		89	0.0135772	0.0122798		89	0.021441	0.00316186		222.5	0.0127276	0.00434671
91	0.0160765	0.0126164		91	0.0214315	0.00436196		91	0.0161181	0.0106376		91	0.020003	0.0127049		227.5	0.00648192	0.00369149
93	0.0216207	0.0126176		93	0.0163078	0.0135926		93	0.0145851	0.0104978		93	0.0135094	0.0105943		232.5	0.0114141	0.000887639
95	0.0185502	0.0110283		95	0.0159101	0.013475		95	0.0225712	0.0103301		95	0.0300376	0.00399382		237.5	0.0106067	0.00320858
97	0.0307364	0.0141495		97	0.0170047	0.0126535		97	0.0244287	0.00578434		97	0.0291315	0.00729753		242.5	0.0111531	0.00847467
99	0.0213395	0.00919164		99	0.0169355	0.0153271		99	0.0180891	0.00925763		99	0.0235092	0.00956239		247.5	0.0108421	0.00901723
101	0.0191406	0.00874845		101	0.0283568	0.00962395		101	0.0242673	0.00829376		101	0.0196555	0.00674774		252.5	0.01092	0.00801603
103	0.0203467	0.0129729		103	0.016964	0.0150802		103	0.0258073	0.00945052		103	0.0285256	0.00369439		257.5	0.0119129	0.00535877
105	0.0227374	0.000531305		105	0.0179067	0.00733382		105	0.0185462	0.0123608		105	0.0288587	0.00927718		262.5	0.0145009	0.00615984
107	0.0257004	0.00722166		107	0.0192425	0.0107196		107	0.0227045	0.0136856		107	0.0268963	0.00517215		267.5	0.0107958	0.0043785
109	0.0245939	0.00722926		109	0.0249046	0.013331		109	0.0233503	0.00999731		109	0.0314675	0.00472275		272.5	0.0167437	0.00310599
111	0.0268174	0.0131497		111	0.0210504	0.0248707		111	0.0280269	0.0177445		111	0.025997	0.00670606		277.5	0.0199429	0.00242291
113	0.0275354	0.0158443		113	0.0221432	0.00925517		113	0.0260012	0.0101444		113	0.0301991	0.0118136		282.5	0.0172389	0.00672102
115	0.0304817	0.0117967		115	0.0184778	0.00858671		115	0.0225004	0.0132115		115	0.0379125	0.00751477		287.5	0.0155661	0.00392432
117	0.030354	0.00717235		117	0.0243385	0.00378098		117	0.0345574	0.00510833		117	0.0248801	0.013491		292.5	0.0169864	0.00491278
119	0.0272679	0.00968856		119	0.0290408	0.00407958		119	0.023875	0.0121924		119	0.0322749	0.0120969		297.5	0.0182819	0.00772882
121	0.0305406	0.0138209		121	0.0245225	0.00848016		121	0.0366658	0.0150274		121	0.0339229	0.00543676		302.5	0.0165699	0.00664819
123	0.0326957	0.0130061		123	0.0317682	0.0224656		123	0.0283951	0.00997908		123	0.0328147	0.0145203		307.5	0.0162382	0.00478453
125	0.030065	0.0144068		125	0.0251184	0.0110335		125	0.0365638	0.00464089		125	0.0307025	0.0131755		312.5	0.0219423	0.00737416
127	0.0300388	0.0233793		127	0.0273785	0.00923694		127	0.0316201	0.0124135		127	0.0378912	0.0184218		317.5	0.0147643	0.00245106
129	0.0358432	0.0208158		129	0.0278537	0.00961357		129	0.0293789	0.00722912		129	0.0427028	0.0140887		322.5	0.019365	0.00383616
131	0.0311843	0.0143858		131	0.0334837	0.0037853		131	0.0421461	0.0183206		131	0.0411944	0.00958987		327.5	0.02072	0.00987104
133	0.0324871	0.0249319		133	0.0387723	0.00481488		133	0.0318611	0.0122778		133	0.0437632	0.0174597		332.5	0.0208037	0.00170753
135	0.0279211	0.0144392		135	0.0362503	0.00337665		135	0.0312973	0.00829469		135	0.0412919	0.00957276		337.5	0.0212622	0.00624872
137	0.0332982	0.0175847		137	0.037134	0.00980882		137	0.0275621	0.0094299		137	0.037078	0.00941887		342.5	0.0222406	0.00840003
139	0.0350725	0.0187531		139	0.0462763	0.0155596		139	0.0296811	0.00981124		139	0.0435804	0.0123283		347.5	0.0226933	0.00825759
141	0.0441008	0.0152266		141	0.0397311	0.0101432		141	0.0380208	0.00562446		141	0.0398763	0.00960512		352.5	0.0179088	0.00157337
143	0.034104	0.0146007		143	0.0395519	0.0134005		143	0.0388012	0.0130407		143	0.0443306	0.016325		357.5	0.02289	0.00503739
145	0.0321482	0.0142103		145	0.0423481	0.0141112		145	0.0358203	0.0119189		145	0.0384715	0.0100852		362.5	0.0226848	0.000913902
147	0.037022	0.0172304		147	0.0441343	0.00848029		147	0.0443964	0.0109623		147	0.0401849	0.0125433		367.5	0.0222305	0.00514271
149	0.0359292	0.0105001		149	0.0442909	0.0161086		149	0.0332979	0.01461		149	0.0376196	0.00619997		372.5	0.0261988	0.00835592
151	0.0444773	0.0166015		151	0.0385871	0.00727683		151	0.0389836	0.0146007		151	0.049769	0.0119646		377.5	0.0252405	0.00712004
153	0.0448726	0.0159005		153	0.04506	0.0128843		153	0.0365712	0.00759151		153	0.0498786	0.0130381		382.5	0.0233235	0.00762698
155	0.04367	0.010417		155	0.0372473	0.0111162		155	0.0400293	0.00706847		155	0.0335073	0.00244295		387.5	0.0260481	0.00722182
157	0.051941	0.0126708		157	0.0391104	0.00228174		157	0.0397203	0.00245135		157	0.0487309	0.0114198		392.5	0.0281949	0.00804907
159	0.0483433	0.022271		159	0.0472149	0.00157834		159	0.0484517	0.010142		159	0.0543847	0.0132319		397.5	0.0282255	0.000957031
161	0.0494235	0.0225974		161	0.0451103	0.0107732		161	0.0381339	0.00762927		161	0.0483916	0.0193051		402.5	0.0316717	0.007463
163	0.0430513	0.0132409		163	0.0471192	0.00479743		163	0.0393998	0.00532047		163	0.0466799	0.00948715		407.5	0.0300275	0.00633109
165	0.0548979	0.0217189		165	0.0464388	0.00360341		165	0.0537387	0.0169748		165	0.0455247	0.0206024		412.5	0.0296683	0.00690313
167	0.049134	0.0259963		167	0.0557496	0.00248881		167	0.04739	0.00833234		167	0.0501165	0.0185641		417.5	0.0315695	0.00460148
169	0.0594153	0.0146114		169	0.0536828	0.0150426		169	0.0487415	0.00955306		169	0.0544837	0.0106656		422.5	0.0269234	0.00210841
171	0.0560473	0.0262662		171	0.0429167	0.0133843		171	0.0506221	0.00927125		171	0.0569557	0.0165945		427.5	0.0300509	0.00401591
173	0.0612276	0.0245893		173	0.0558803	0.0212463		173	0.0480655	0.00533703		173	0.062015	0.0168017		432.5	0.0321491	0.00343845
175	0.0620357	0.0261484		175	0.0619004	0.0150498		175	0.0491248	0.0069285		175	0.0616409	0.0067067		437.5	0.0306555	0.00775811
177	0.0669966	0.011801		177	0.0608747	0.0227245		177	0.0491877	0.0130651		177	0.0566806	0.016747		442.5	0.0313721	0.00136926
179	0.062183	0.0202861		179	0.0615347	0.0172286		179	0.0587754	0.00670978		179	0.0620562	0.0073918		447.5	0.0284855	0.00283494
181	0.0664363	0.0150452		181	0.0603696	0.0174109		181	0.0653155	0.0239672		181	0.0618315	0.00975966		452.5	0.0313301	0.00447196
183	0.0675162	0.0266802		183	0.0608466	0.0197506		183	0.0607617	0.00951936		183	0.0624387	0.0252983		457.5	0.0368988	0.00254
185	0.0710062	0.0204705		185	0.0714726	0.00768884		185	0.0586369	0.0137328		185	0.0656296	0.0110869		462.5	0.0322602	0.00628035
187	0.067033	0.0210755		187	0.0736707	0.00702554		187	0.0632359	0.0131436		187	0.065424	0.0207887		467.5	0.0334963	0.00698151
189	0.0731019	0.025842		189	0.0704142	0.0127475		189	0.061764	0.00924343		189	0.0708925	0.0230037		472.5	0.0330285	0.00846754
191	0.0785209	0.0247958		191	0.0747089	0.0180365		191	0.060367	0.0070492		191	0.0608825	0.0117138		477.5	0.0363041	0.00279717
193	0.0701444	0.0187751		193	0.0789309	0.0187033		193	0.0628886	0.00934074		193	0.0707056	0.0140539		482.5	0.0389115	0.00454229
195	0.0769525	0.0271671		195	0.0899429	0.0198073		195	0.0651197	0.0153144		195	0.0857901	0.00985269		487.5	0.0353821	0.00207181
197	0.0880847	0.0229412		197	0.0729791	0.0117293		197	0.0677071	0.00740445		197	0.0821869	0.0160671		492.5	0.0400533	0.00577948
199	0.0854605	0.0226896		199	0.0915705	0.0203204		199	0.0678259	0.00533441		199	0.0800822	0.0202851		497.5	0.046705	0.00453173
201	0.088741	0.0295659		201	0.0797921	0.0257607		201	0.0695956	0.00798403		201	0.0846892	0.0208239		502.5	0.043405	0.00281998
203	0.086182	0.0229164		203	0.0829969	0.011763		203	0.0734081	0.00705204		203	0.0805363	0.0189378		507.5	0.0401173	0.00366635
205	0.0872895	0.0169485		205	0.0979713	0.019511		205	0.0746653	0.0127906		205	0.0789355	0.0175667		512.5	0.0434321	0.000803219
207	0.0863986	0.0277723		207	0.0876319	0.0199194		207	0.0751837	0.00910619		207	0.0771467	0.0222837		517.5	0.0427153	0.00370129
209	0.0916396	0.0250733		209	0.0878803	0.0312723		209	0.0808551	0.00738198		209	0.0825632	0.0164445		522.5	0.0487169	0.00405046
211	0.0981817	0.0244999		211	0.0974458	0.00858046		211	0.0842073	0.0110361		211	0.0846237	0.0232313		527.5	0.0451124	0.00315921
213	0.104982	0.0279348		213	0.103371	0.019171		213	0.0875196	0.00789508		213	0.0873759	0.0177287		532.5	0.0454628	0.00454306
215	0.10416	0.0248312		215	0.10663	0.00796458		215	0.0857429	0.00795209		215	0.0940456	0.025858		537.5	0.0454449	0.00279019
217	0.110793	0.0300911		217	0.110211	0.0226568		217	0.0870382	0.0125631		217	0.0947383	0.0249567		542.5	0.0467297	0.0018149
219	0.112596	0.0278132		219	0.108061	0.0200857		219	0.0922663	0.0153445		219	0.0912237	0.0206686		547.5	0.0436403	0.0026655
221	0.111576	0.0230559		221	0.100993	0.0212094		221	0.092448	0.0080046		221	0.0899235	0.0318858		552.5	0.0508596	0.00278623
223	0.109888	0.0343343		223	0.112634	0.0129565		223	0.0984096	0.01148		223	0.104825	0.0290053		557.5	0.0454145	0.00694304
225	0.12155	0.0361917		225	0.117467	0.0201872		225	0.0900706	0.0149552		225	0.104895	0.0224578		562.5	0.0460363	0.0022743
227	0.120642	0.0358649		227	0.122098	0.0249221		227	0.0983464	0.013405		227	0.106377	0.0358342		567.5	0.049035	0.00425421
229	0.122502	0.0382384		229	0.124462	0.0106822		229	0.110294	0.0101464		229	0.113579	0.0255009		572.5	0.0471522	0.00429142
231	0.131005	0.040274		231	0.119465	0.0195417		231	0.110822	0.00489897		231	0.117623	0.0268497		577.5	0.0489858	0.00502559
233	0.129719	0.0392118		233	0.133869	0.0201697		233	0.107413	0.0142658		233	0.106367	0.0334141		582.5	0.0506886	0.00648076
235	0.1284	0.036195		235	0.135541	0.0266253		235	0.102165	0.0248746		235	0.112487	0.0371711		587.5	0.0496841	0.00364069
237	0.135033	0.0386257		237	0.134971	0.0122234		237	0.113655	0.0140337		237	0.107524	0.0335453		592.5	0.0514707	0.0040573
239	0.133902	0.0317746		239	0.129796	0.0198962		239	0.115914	0.0194227		239	0.123717	0.0149315		597.5	0.056913	0.00509157
241	0.141404	0.0477663		241	0.151917	0.0194374		241	0.117754	0.0136169		241	0.11682	0.0319238		602.5	0.0523619	0.00693016
243	0.154129	0.0471278		243	0.148777	0.0199875		243	0.114235	0.0109049		243	0.124195	0.0424019		607.5	0.0526868	0.00465505
245	0.149924	0.0386488		245	0.143733	0.0158806		245	0.124143	0.014314		245	0.13429	0.0224987		612.5	0.0595068	0.00122895
247	0.152032	0.0436605		247	0.16321	0.0234517		247	0.12787	0.015048		247	0.126482	0.0316833		617.5	0.0560199	0.00639408
249	0.157109	0.0415021		249	0.152228	0.0106942		249	0.134222	0.0239436		249	0.129912	0.0378675		622.5	0.0586557	0.00378298
251	0.152904	0.0458747		251	0.165089	0.0104586		251	0.130891	0.0120018		251	0.131559	0.0335003		627.5	0.0592494	0.00228842
253	0.163502	0.0383218		253	0.161119	0.0258621		253	0.158188	0.0347279		253	0.140432	0.0225452		632.5	0.0569231	0.00320286
255	0.169201	0.0511839		255	0.169073	0.00943042		255	0.138745	0.0174123		255	0.124607	0.0386202		637.5	0.0640499	0.000814675
257	0.163726	0.0455878		257	0.178124	0.0127859		257	0.133495	0.0154563		257	0.142864	0.0344216		642.5	0.0578106	0.00473377
259	0.166115	0.0453614		259	0.184884	0.0178443		259	0.136068	0.0175526		259	0.143253	0.027465		647.5	0.060346	0.0039169
261	0.172852	0.043071		261	0.175113	0.0118845		261	0.148518	0.0159281		261	0.152729	0.0354929		652.5	0.0622415	0.00276003
263	0.174412	0.0443828		263	0.17718	0.0222334		263	0.154978	0.0313388		263	0.142507	0.0302898		657.5	0.0609047	0.00313535
265	0.183924	0.0407706		265	0.182023	0.0206915		265	0.154216	0.0246902		265	0.156882	0.036056		662.5	0.0671022	0.00336354
267	0.190088	0.0549236		267	0.189506	0.00759161		267	0.156914	0.0252607		267	0.151986	0.0388758		667.5	0.0683481	0.00147841
269	0.183979	0.0385054		269	0.190132	0.0197921		269	0.159101	0.0113455		269	0.155118	0.0503459		672.5	0.0696682	0.00884318
271	0.2057	0.0515782		271	0.20018	0.0169388		271	0.153561	0.0233208		271	0.163731	0.0460087		677.5	0.0665431	0.00481898
273	0.199873	0.0478606		273	0.197264	0.0191223		273	0.160451	0.0203254		273	0.16392	0.0463067		682.5	0.0641616	0.00429228
275	0.195798	0.056268		275	0.2114	0.0111853		275	0.158799	0.0255649		275	0.162228	0.0396108		687.5	0.0683485	0.00295466
277	0.214003	0.048136		277	0.210111	0.0113622		277	0.164891	0.0227328		277	0.165922	0.0378765		692.5	0.0748032	0.00740768
279	0.217141	0.0476808		279	0.215371	0.00947795		279	0.180096	0.0135763		279	0.177348	0.0526969		697.5	0.0778312	0.000767637
281	0.219859	0.0626231		281	0.21858	0.0172798		281	0.176986	0.0218703		281	0.175572	0.044272		702.5	0.0741114	0.00751283
283	0.229306	0.0523057		283	0.220656	0.0155267		283	0.187901	0.0215049		283	0.1853	0.0521506		707.5	0.0786355	0.00883187
285	0.224644	0.0541477		285	0.241418	0.00547967		285	0.191522	0.0320819		285	0.180701	0.0431729		712.5	0.0810358	0.00726858
287	0.224698	0.0593669		287	0.234171	0.0049754		287	0.187657	0.0227314		287	0.186223	0.044404		717.5	0.0763932	0.0106114
289	0.24283	0.0563183		289	0.245308	0.0133415		289	0.205499	0.0281336		289	0.194619	0.0561678		722.5	0.0810318	0.00121096
291	0.238623	0.0427805		291	0.242361	0.0140462		291	0.188295	0.0253512		291	0.188954	0.0427307		727.5	0.0837324	0.0039911
293	0.251464	0.0555386		293	0.251638	0.00827216		293	0.200393	0.0292978		293	0.199158	0.069284		732.5	0.0774123	0.00236557
295	0.252703	0.0643988		295	0.25606	0.02042		295	0.204088	0.0276231		295	0.1948	0.0488375		737.5	0.0768033	0.00979352
297	0.250087	0.0568385		297	0.267358	0.00954874		297	0.211213	0.0314313		297	0.208767	0.047775		742.5	0.0862773	0.00614082
299	0.268558	0.0616498		299	0.261558	0.00277472		299	0.220064	0.0300442		299	0.21273	0.0547723		747.5	0.0864476	0.0121816
301	0.267617	0.0615715		301	0.26855	0.00976621		301	0.214508	0.0262786		301	0.208972	0.0463179		752.5	0.0868632	0.00747399
303	0.275498	0.0641565		303	0.273157	0.0174522		303	0.22014	0.0287268		303	0.212501	0.0527069		757.5	0.0797824	0.0052951
305	0.264793	0.0558784		305	0.278377	0.00449408		305	0.233135	0.034477		305	0.213305	0.0398814		762.5	0.0918156	0.00541316
307	0.271571	0.0561298		307	0.292511	0.00872421		307	0.237856	0.0290311		307	0.216227	0.0445338		767.5	0.0838703	0.00446069
309	0.291126	0.0534568		309	0.290813	0.0192249		309	0.227172	0.0248407		309	0.231517	0.0626996		772.5	0.0906163	0.00718936
311	0.301453	0.0608162		311	0.300633	0.0219515		311	0.242165	0.0298162		311	0.236359	0.0657697		777.5	0.088261	0.00677908
313	0.298415	0.0603488		313	0.302498	0.00216556		313	0.243488	0.0363678		313	0.228754	0.0675481		782.5	0.0912145	0.00867859
315	0.309999	0.0804365		315	0.304493	0.0118714		315	0.24202	0.0388296		315	0.229888	0.0647018		787.5	0.0847802	0.0104895
317	0.305593	0.0626413		317	0.308853	0.00862643		317	0.259035	0.044815		317	0.235889	0.0604408		792.5	0.0907133	0.00573124
319	0.308573	0.0690297		319	0.314374	0.00431736		319	0.258484	0.0258913		319	0.236558	0.0588305		797.5	0.0898041	0.0108516
321	0.314078	0.0606373		321	0.319686	0.023912		321	0.260429	0.0539726		321	0.252892	0.0700056		802.5	0.0937454	0.00557543
323	0.324828	0.0641718		323	0.329141	0.00553461		323	0.258187	0.0385625		323	0.25315	0.056481		807.5	0.0942835	0.00261266
325	0.331129	0.0690379		325	0.338943	0.0193762		325	0.261078	0.0497687		325	0.258049	0.0673926		812.5	0.0962376	0.00665538
327	0.328763	0.0669551		327	0.339736	0.00991034		327	0.274686	0.0364932		327	0.260426	0.0631206		817.5	0.0984395	0.00941296
329	0.329449	0.0588939		329	0.352224	0.0179571		329	0.278974	0.0375577		329	0.26816	0.0702936		822.5	0.0997505	0.00657731
331	0.342773	0.0608478		331	0.341828	0.00574475		331	0.290182	0.0430611		331	0.278744	0.0728434		827.5	0.0914942	0.00624942
333	0.352353	0.0711976		333	0.363704	0.00788183		333	0.295306	0.0321554		333	0.272399	0.0758684		832.5	0.102042	0.0035925
335	0.352266	0.0738984		335	0.364573	0.0182595		335	0.294166	0.0400273		335	0.273135	0.0712904		837.5	0.0991569	0.00956596
337	0.363233	0.0721732		337	0.363552	0.0135969		337	0.300056	0.0490385		337	0.276129	0.0716701		842.5	0.0983125	0.005977
339	0.363757	0.0545483		339	0.370347	0.0113765		339	0.305865	0.0487277		339	0.278692	0.0825989		847.5	0.102529	0.00957549
341	0.372274	0.0609474		341	0.373856	0.00478352		341	0.3123	0.0404446		341	0.296809	0.078717		852.5	0.105113	0.00628247
343	0.380233	0.0719705		343	0.388269	0.0163111		343	0.312281	0.0519383		343	0.296907	0.0717262		857.5	0.107058	0.0082287
345	0.371625	0.0609466		345	0.395648	0.0251986		345	0.321921	0.0432359		345	0.306845	0.0645536		862.5	0.108483	0.0115875
347	0.383792	0.0623171		347	0.386995	0.0177503		347	0.323988	0.0373637		347	0.303893	0.0609545		867.5	0.107124	0.010058
349	0.394008	0.0702955		349	0.400305	0.0078371		349	0.319181	0.0396634		349	0.304594	0.0890271		872.5	0.110548	0.00979989
351	0.397194	0.0742863		351	0.415602	0.00984919		351	0.327416	0.0518272		351	0.3118	0.0798246		877.5	0.109308	0.00951957
353	0.400427	0.0693986		353	0.405417	0.0149179		353	0.325836	0.0450558		353	0.317335	0.0889368		882.5	0.115795	0.0120552
355	0.405582	0.0678732		355	0.412484	0.0173578		355	0.336305	0.0561302		355	0.317977	0.0789487		887.5	0.113318	0.0115326
357	0.418394	0.0723681		357	0.424397	0.00727061		357	0.343388	0.0417561		357	0.320541	0.075337		892.5	0.109384	0.0149488
359	0.413494	0.0710721		359	0.4264	0.022591		359	0.355706	0.0521147		359	0.326934	0.0754628		897.5	0.117726	0.0086069
361	0.424376	0.0704728		361	0.431462	0.00417051		361	0.35908	0.0437222		361	0.341207	0.0839224		902.5	0.116343	0.0122288
363	0.434575	0.0775436		363	0.448642	0.00549445		363	0.371222	0.0536809		363	0.341021	0.079559		907.5	0.11089	0.014452
365	0.432711	0.0539733		365	0.446349	0.0140186		365	0.364888	0.0578593		365	0.346753	0.0760194		912.5	0.121529	0.0155347
367	0.452054	0.0715294		367	0.450391	0.0151373		367	0.367594	0.0480661		367	0.34905	0.0857172		917.5	0.121248	0.0162547
369	0.431154	0.0712241		369	0.46561	0.0215717		369	0.376585	0.0598494		369	0.340042	0.0704784		922.5	0.122832	0.0147242
371	0.451821	0.0675489		371	0.467711	0.0178565		371	0.37883	0.044975		371	0.359083	0.0855959		927.5	0.12412	0.0131513
373	0.458672	0.0715382		373	0.461113	0.0131317		373	0.387228	0.0543049		373	0.356919	0.07221		932.5	0.116353	0.0213799
375	0.459328	0.0819857		375	0.474852	0.0210643		375	0.395113	0.0546223		375	0.361264	0.0690269		937.5	0.118778	0.0146051
377	0.457765	0.0648622		377	0.476011	0.00584836		377	0.393443	0.0464167		377	0.373644	0.0879905		942.5	0.125901	0.0124319
379	0.472516	0.0638336		379	0.485505	0.0174719		379	0.409963	0.051894		379	0.379435	0.0896721		947.5	0.122888	0.014349
381	0.469406	0.0660861		381	0.489008	0.0130973		381	0.406167	0.0452194		381	0.37596	0.0881557		952.5	0.125451	0.0179052
383	0.480622	0.0659101		383	0.488665	0.0218089		383	0.409589	0.0523325		383	0.369968	0.0959758		957.5	0.125795	0.0176212
385	0.487109	0.0640112		385	0.494677	0.0059886		385	0.421707	0.0513393		385	0.387143	0.0979206		962.5	0.124779	0.00981677
387	0.49521	0.0650477		387	0.497738	0.0186952		387	0.425176	0.040362		387	0.391437	0.0851898		967.5	0.127651	0.0183071
389	0.505119	0.0603489		389	0.519507	0.0282727		389	0.427267	0.0568201		389	0.411532	0.0949082		972.5	0.136103	0.00924734
391	0.49233	0.0561754		391	0.513731	0.0080715		391	0.424618	0.0547273		391	0.402996	0.090734		977.5	0.131346	0.0110561
393	0.504884	0.0743867		393	0.526791	0.0121427		393	0.444472	0.0605401		393	0.405468	0.112616		982.5	0.132453	0.0157321
395	0.517967	0.072825		395	0.517431	0.00742848		395	0.436821	0.0583864		395	0.406253	0.0861156		987.5	0.13422	0.0208321
397	0.507707	0.0481015		397	0.537128	0.00887767		397	0.451037	0.0626525		397	0.411245	0.105522		992.5	0.136138	0.0127208
399	0.52137	0.0660931		399	0.538449	0.019257		399	0.452562	0.0572219		399	0.41065	0.0902165		997.5	0.140278	0.0191301
401	0.531259	0.0593915		401	0.541905	0.0116842		401	0.459295	0.054131		401	0.422063	0.109177		1002.5	0.142551	0.0173434
403	0.531606	0.072124		403	0.545115	0.0104046		403	0.466341	0.0629853		403	0.425482	0.088581		1007.5	0.147422	0.0184333
405	0.539949	0.0553262		405	0.557664	0.00379595		405	0.473809	0.0520239		405	0.433257	0.0934936		1012.5	0.14281	0.022453
407	0.54291	0.068383		407	0.548895	0.0189874		407	0.480507	0.0674691		407	0.439773	0.0927054		1017.5	0.143608	0.0152821
409	0.542927	0.0522425		409	0.56075	0.0136568		409	0.481146	0.0613317		409	0.441837	0.0993685		1022.5	0.136962	0.0168469
411	0.553082	0.0801062		411	0.577226	0.00306664		411	0.484275	0.0573448		411	0.442073	0.101203		1027.5	0.147919	0.0193264
413	0.561422	0.064564		413	0.573653	0.0128042		413	0.495479	0.0521148		413	0.452033	0.105261		1032.5	0.151027	0.0141084
415	0.569312	0.0645072		415	0.571562	0.0175916		415	0.486631	0.0573459		415	0.453203	0.0983648		1037.5	0.145924	0.011859
417	0.568774	0.0472363		417	0.573001	0.0190913		417	0.50102	0.0682877		417	0.469408	0.104554		1042.5	0.154271	0.0201295
419	0.573258	0.0623621		419	0.589385	0.0224405		419	0.499273	0.0675752		419	0.468057	0.0950676		1047.5	0.15694	0.0173589
421	0.583586	0.0601457		421	0.593208	0.0215263		421	0.514571	0.0686517		421	0.464928	0.107724		1052.5	0.15132	0.0245467
423	0.584355	0.0702483		423	0.607136	0.00849534		423	0.515662	0.058001		423	0.480068	0.0912485		1057.5	0.151987	0.0201614
425	0.585474	0.0618764		425	0.594786	0.0240255		425	0.534651	0.0694626		425	0.466478	0.10248		1062.5	0.156785	0.0205046
427	0.604599	0.0738827		427	0.620272	0.0103352		427	0.519386	0.0647932		427	0.481395	0.0994281		1067.5	0.157828	0.0170957
429	0.584741	0.0624727		429	0.612643	0.00949795		429	0.532521	0.0597155		429	0.469782	0.10448		1072.5	0.163513	0.0184235
431	0.612174	0.0578594		431	0.606986	0.0117944		431	0.531018	0.0582822		431	0.503398	0.101276		1077.5	0.157558	0.0140497
433	0.615148	0.06287		433	0.618976	0.0265185		433	0.547545	0.0704866		433	0.512513	0.0994639		1082.5	0.15942	0.0162922
435	0.605976	0.0661754		435	0.624904	0.021227		435	0.534617	0.0651748		435	0.507114	0.0957276		1087.5	0.160247	0.0233636
437	0.610076	0.0649444		437	0.637466	0.0113251		437	0.535787	0.0695679		437	0.511735	0.103732		1092.5	0.156732	0.0239549
439	0.633357	0.0653701		439	0.627255	0.0350411		439	0.54283	0.0468497		439	0.514212	0.108943		1097.5	0.166424	0.0136013
441	0.620945	0.0610617		441	0.632782	0.0260486		441	0.555123	0.052816		441	0.509651	0.110039		1102.5	0.168647	0.0142303
443	0.630788	0.0706263		443	0.627837	0.0142295		443	0.565867	0.0781399		443	0.514016	0.109185		1107.5	0.169366	0.0165726
445	0.638044	0.0673824		445	0.635262	0.0126014		445	0.571406	0.0656552		445	0.516729	0.116381		1112.5	0.170123	0.018089
447	0.627858	0.0762971		447	0.661761	0.0175356		447	0.574348	0.0767897		447	0.510162	0.100947		1117.5	0.172455	0.0216324
449	0.635899	0.0586667		449	0.652116	0.0101528		449	0.57948	0.0586077		449	0.530927	0.105024		1122.5	0.170873	0.0226338
451	0.652618	0.0630072		451	0.659272	0.0132442		451	0.580798	0.0681817		451	0.541112	0.104516		1127.5	0.174633	0.0120453
453	0.656806	0.0653414		453	0.660585	0.00661221		453	0.597041	0.0695544		453	0.541088	0.10474		1132.5	0.180485	0.0117982
455	0.660318	0.0754632		455	0.674295	0.0256097		455	0.595963	0.0512408		455	0.549606	0.0982019		1137.5	0.17373	0.0132118
457	0.660668	0.0825767		457	0.669009	0.0229197		457	0.596273	0.052268		457	0.550689	0.10094		1142.5	0.17844	0.0175177
459	0.667227	0.0657482		459	0.68065	0.014726		459	0.604491	0.064899		459	0.554836	0.0930009		1147.5	0.176123	0.0164407
461	0.674194	0.0597413		461	0.692148	0.0159755		461	0.601958	0.0786046		461	0.570291	0.111129		1152.5	0.176644	0.0211494
463	0.664242	0.0648189		463	0.693193	0.0273882		463	0.613547	0.0631508		463	0.557374	0.0993245		1157.5	0.181014	0.0145257
465	0.672241	0.0720357		465	0.675541	0.0266718		465	0.605165	0.079277		465	0.55232	0.0994341		1162.5	0.182456	0.0124787
467	0.679926	0.0591365		467	0.71456	0.0271193		467	0.625395	0.074041		467	0.569782	0.108965		1167.5	0.177789	0.0180002
469	0.686953	0.071578		469	0.7085	0.0174931		469	0.633409	0.0728462		469	0.576734	0.117423		1172.5	0.18825	0.017852
471	0.696977	0.0769749		471	0.719449	0.027589		471	0.638257	0.0661681		471	0.573219	0.108519		1177.5	0.188611	0.0178936
473	0.694473	0.078563		473	0.727096	0.0231666		473	0.635796	0.0731183		473	0.583209	0.0968896		1182.5	0.192796	0.0212417
475	0.698904	0.0981054		475	0.7116	0.0114144		475	0.637065	0.0754628		475	0.580862	0.0990144		1187.5	0.187699	0.0217111
477	0.6962	0.0705191		477	0.716905	0.0240634		477	0.643352	0.0605092		477	0.579351	0.0999421		1192.5	0.1977	0.0178591
479	0.707481	0.0630997		479	0.727358	0.0165074		479	0.647312	0.0666423		479	0.591821	0.111433		1197.5	0.188212	0.0170052
481	0.710963	0.0858811		481	0.725727	0.0276972		481	0.663668	0.0727352		481	0.602066	0.115686		1202.5	0.195211	0.0150699
483	0.711168	0.0957094		483	0.728165	0.0105181		483	0.655671	0.0779145		483	0.595811	0.10063		1207.5	0.19331	0.0182545
485	0.716888	0.064363		485	0.727211	0.0406791		485	0.662239	0.065384		485	0.607701	0.102947		1212.5	0.193065	0.021748
487	0.715826	0.0492753		487	0.749823	0.0208617		487	0.658566	0.0679228		487	0.617007	0.122009		1217.5	0.193456	0.0234328
489	0.719275	0.0746294		489	0.741208	0.0198428		489	0.662844	0.0797957		489	0.607192	0.107299		1222.5	0.19587	0.0188375
491	0.715471	0.0668022		491	0.759726	0.0173284		491	0.669075	0.0707154		491	0.60995	0.0962759		1227.5	0.201942	0.0121912
493	0.738807	0.0891288		493	0.739679	0.0263937		493	0.683803	0.066736		493	0.62214	0.119021		1232.5	0.199984	0.0173189
495	0.73124	0.0581701		495	0.757928	0.0242083		495	0.696705	0.0642341		495	0.625216	0.121953		1237.5	0.202213	0.0252023
497	0.730888	0.0704893		497	0.747989	0.0200235		497	0.703729	0.0684891		497	0.626666	0.107344		1242.5	0.206937	0.0257859
499	0.745518	0.0639786		499	0.766412	0.0116898		499	0.69847	0.0674271		499	0.617267	0.117577		1247.5	0.209948	0.0209168
501	0.758273	0.0565846		501	0.775423	0.0184214		501	0.699643	0.0460882		501	0.643039	0.13249		1252.5	0.201646	0.0213206
503	0.757094	0.0655068		503	0.788398	0.00782544		503	0.695814	0.0502572		503	0.635778	0.105553		1257.5	0.203391	0.0167388
505	0.761376	0.0778986		505	0.783555	0.00241987		505	0.703933	0.0595679		505	0.646782	0.12464		1262.5	0.206998	0.0178412
507	0.762882	0.0656307		507	0.764442	0.0168284		507	0.720369	0.0766443		507	0.656045	0.11608		1267.5	0.211409	0.0201
509	0.769147	0.0694699		509	0.792547	0.0259426		509	0.708507	0.0791626		509	0.648669	0.0929104		1272.5	0.205284	0.0167509
511	0.768559	0.0850321		511	0.788013	0.0206049		511	0.71077	0.0666975		511	0.654143	0.110247		1277.5	0.211997	0.0214078
513	0.767522	0.059871		513	0.780567	0.00929558		513	0.706834	0.0732201		513	0.665414	0.125121		1282.5	0.209299	0.0222697
515	0.762	0.0545063		515	0.801059	0.0106473		515	0.7214	0.0607668		515	0.664751	0.10803		1287.5	0.212196	0.0190678
517	0.77301	0.0595905		517	0.803839	0.0260666		517	0.733788	0.0692266		517	0.671276	0.10749		1292.5	0.212155	0.0184428
519	0.785204	0.0819036		519	0.816986	0.00858046		519	0.73019	0.0746229		519	0.668097	0.100313		1297.5	0.212232	0.0245131
521	0.774798	0.0562311		521	0.807368	0.0184428		521	0.732793	0.0630238		521	0.674442	0.110339		1302.5	0.220625	0.0280377
523	0.787379	0.0613916		523	0.796785	0.0164227		523	0.736898	0.0683176		523	0.691909	0.119982		1307.5	0.22015	0.0225349
525	0.791288	0.0796589		525	0.815917	0.0131665		525	0.741668	0.063181		525	0.681297	0.0953998		1312.5	0.217708	0.0252981
527	0.7901	0.0612093		527	0.808026	0.00942043		527	0.738899	0.0645565		527	0.689037	0.116494		1317.5	0.220989	0.0272575
529	0.790257	0.0518745		529	0.829278	0.0192564		529	0.759632	0.0685228		529	0.701503	0.11583		1322.5	0.215507	0.0213667
531	0.797291	0.0620114		531	0.811838	0.0263439		531	0.757887	0.0622974		531	0.679288	0.0990565		1327.5	0.228053	0.0220315
533	0.793619	0.0684485		533	0.834027	0.0108606		533	0.75531	0.0655478		533	0.686534	0.0989534		1332.5	0.229806	0.0280916
535	0.797466	0.0328928		535	0.851719	0.00301774		535	0.760215	0.0640194		535	0.720444	0.115235		1337.5	0.229029	0.0215573
537	0.808781	0.0654261		537	0.824128	0.0175901		537	0.767099	0.0655641		537	0.712422	0.103852		1342.5	0.226523	0.0183016
539	0.80494	0.0669229		539	0.841229	0.0264892		539	0.770304	0.065302		539	0.70189	0.108369		1347.5	0.231803	0.0217422
541	0.813243	0.0680359		541	0.839386	0.00841338		541	0.764482	0.0732232		541	0.727005	0.0923639		1352.5	0.229667	0.0245772
543	0.816762	0.0643249		543	0.839139	0.0235505		543	0.777286	0.0544485		543	0.719405	0.113476		1357.5	0.236621	0.0236518
545	0.820615	0.0460707		545	0.824118	0.0202747		545	0.786362	0.0629164		545	0.732334	0.105073		1362.5	0.229961	0.0252309
547	0.820988	0.0574767		547	0.846313	0.032638		547	0.78969	0.0507957		547	0.71775	0.117972		1367.5	0.236578	0.0277102
549	0.843585	0.0521405		549	0.852307	0.0131048		549	0.782346	0.0649997		549	0.737687	0.103088		1372.5	0.233326	0.0252913
551	0.833022	0.0551437		551	0.846153	0.0129127		551	0.790607	0.0487636		551	0.72578	0.118197		1377.5	0.235425	0.0228972
553	0.824585	0.0627468		553	0.854333	0.00895565		553	0.786924	0.0692776		553	0.732561	0.103097		1382.5	0.232279	0.0244397
555	0.842076	0.0685711		555	0.858701	0.0266378		555	0.799134	0.0549234		555	0.726437	0.100904		1387.5	0.243578	0.0148205
557	0.830801	0.060589		557	0.867779	0.0248316		557	0.809086	0.0594511		557	0.735816	0.104236		1392.5	0.245193	0.0282641
559	0.83924	0.0558857		559	0.866483	0.0275321		559	0.801296	0.0623283		559	0.748754	0.116161		1397.5	0.248854	0.024822
561	0.838453	0.0459496		561	0.854499	0.0143494		561	0.804487	0.0535457		561	0.746444	0.104345		1402.5	0.241852	0.0260364
563	0.847542	0.0511551		563	0.867183	0.0217314		563	0.796952	0.0591451		563	0.738401	0.105918		1407.5	0.246226	0.0272063
565	0.851775	0.0717168		565	0.864595	0.0321056		565	0.808859	0.0640137		565	0.742234	0.101171		1412.5	0.252391	0.029298
567	0.845633	0.0541037		567	0.866696	0.0138095		567	0.803872	0.0554487		567	0.758651	0.106837		1417.5	0.250441	0.0308806
569	0.850027	0.0529551		569	0.879372	0.0231811		569	0.809052	0.0581378		569	0.765923	0.124871		1422.5	0.252419	0.0149743
571	0.84704	0.0630354		571	0.868968	0.00679412		571	0.816346	0.0433575		571	0.745884	0.0937995		1427.5	0.252213	0.0204633
573	0.855651	0.0411679		573	0.881911	0.020908		573	0.82357	0.0494359		573	0.765767	0.0796748		1432.5	0.250948	0.0197726
575	0.851746	0.0517007		575	0.864175	0.0247631		575	0.817175	0.0539901		575	0.766537	0.0971449		1437.5	0.259402	0.024479
577	0.85262	0.0558305		577	0.883783	0.0210425		577	0.832862	0.071812		577	0.766855	0.0976422		1442.5	0.259777	0.0196943
579	0.860719	0.0545115		579	0.877299	0.0275308		579	0.848233	0.0512383		579	0.766487	0.0959421		1447.5	0.261706	0.0263822
581	0.858768	0.04638		581	0.88621	0.0182688		581	0.839126	0.0683391		581	0.767033	0.104772		1452.5	0.263798	0.0248232
583	0.864046	0.0520759		583	0.896059	0.0334662		583	0.841095	0.0643259		583	0.770436	0.0907179		1457.5	0.265264	0.0228343
585	0.870599	0.0570959		585	0.889589	0.0205961		585	0.852093	0.0772018		585	0.780189	0.0879766		1462.5	0.261998	0.0259414
587	0.867063	0.0519764		587	0.896754	0.0177001		587	0.854564	0.0522028		587	0.776391	0.0944693		1467.5	0.266747	0.0197829
589	0.876392	0.0479204		589	0.900308	0.0224992		589	0.843789	0.0561427		589	0.789326	0.07408		1472.5	0.26675	0.0246839
591	0.873216	0.0543809		591	0.895063	0.0182288		591	0.849555	0.0685178		591	0.781567	0.0773745		1477.5	0.261915	0.0299001
593	0.86991	0.0640704		593	0.904292	0.0224688		593	0.856264	0.0501358		593	0.786785	0.0688515		1482.5	0.265332	0.026892
595	0.867207	0.049346		595	0.90156	0.0196157		595	0.855963	0.0471636		595	0.802789	0.0792079		1487.5	0.262071	0.0323736
597	0.879203	0.0514159		597	0.919544	0.0086674		597	0.871197	0.0542836		597	0.791496	0.0922619		1492.5	0.27083	0.0308107
599	0.873257	0.0490943		599	0.923481	0.0387988		599	0.873443	0.0596523		599	0.793017	0.0880852		1497.5	0.270284	0.0260666
601	0.887316	0.0469481		601	0.914539	0.0257227		601	0.872688	0.067076		601	0.811211	0.0858199		1502.5	0.2794	0.0295922
603	0.885162	0.0545407		603	0.912055	0.002218		603	0.878978	0.046581		603	0.794516	0.0974629		1507.5	0.276624	0.0243548
605	0.891051	0.0413341		605	0.912834	0.0170669		605	0.866262	0.0456492		605	0.812173	0.0946139		1512.5	0.279522	0.0186407
607	0.902093	0.0476106		607	0.921777	0.0319962		607	0.874295	0.0622435		607	0.818971	0.080448		1517.5	0.278598	0.0224041
609	0.902905	0.0394854		609	0.928784	0.0167637		609	0.876545	0.064959		609	0.808186	0.076554		1522.5	0.27918	0.0285275
611	0.892809	0.0415724		611	0.914885	0.0185635		611	0.892365	0.0436427		611	0.824361	0.0641482		1527.5	0.282681	0.0297281
613	0.903036	0.0375934		613	0.926224	0.00911361		613	0.878069	0.0588362		613	0.828747	0.0843309		1532.5	0.27848	0.0288515
615	0.894541	0.0250914		615	0.918945	0.015461		615	0.898054	0.0539446		615	0.830939	0.0934346		1537.5	0.27503	0.0337982
617	0.899145	0.0540273		617	0.908889	0.0101648		617	0.879822	0.0443456		617	0.817363	0.0946484		1542.5	0.285927	0.0335387
619	0.903124	0.0424355		619	0.918346	0.0175118		619	0.870981	0.0461856		619	0.828244	0.0683241		1547.5	0.28078	0.0356543
621	0.910279	0.0429006		621	0.926263	0.0391024		621	0.894057	0.0528656		621	0.831372	0.098257		1552.5	0.287648	0.0361139
623	0.905225	0.042651		623	0.924071	0.0151053		623	0.876331	0.0566079		623	0.834801	0.0767333		1557.5	0.287342	0.0249073
625	0.92095	0.0376669		625	0.935982	0.012789		625	0.895733	0.0604912		625	0.829182	0.0960403		1562.5	0.286357	0.0257322
627	0.89873	0.0319197		627	0.930822	0.0199757		627	0.906646	0.0650503		627	0.813716	0.0856114		1567.5	0.293501	0.0319082
629	0.909004	0.0471537		629	0.940208	0.00919268		629	0.892948	0.0482811		629	0.814191	0.0844099		1572.5	0.293818	0.0321108
631	0.907304	0.0448447		631	0.936375	0.0160496		631	0.907853	0.0392869		631	0.83582	0.0741785		1577.5	0.299147	0.032074
633	0.908208	0.0283872		633	0.937916	0.0162883		633	0.894278	0.0484827		633	0.840196	0.0902593		1582.5	0.296964	0.0302754
635	0.914847	0.0364526		635	0.930751	0.0154861		635	0.90376	0.0664894		635	0.84192	0.0686		1587.5	0.30251	0.0317455
637	0.921526	0.0350479		637	0.931445	0.011128		637	0.921311	0.0504672		637	0.846013	0.0925578		1592.5	0.30723	0.0394517
639	0.926508	0.035233		639	0.943618	0.0199463		639	0.915063	0.0473744		639	0.860865	0.0845349		1597.5	0.304222	0.0213447
641	0.925363	0.0481642		641	0.950826	0.0142275		641	0.910555	0.0542657		641	0.853973	0.0701161		1602.5	0.30214	0.0353506
643	0.91709	0.0267638		643	0.94686	0.00445906		643	0.898267	0.0610154		643	0.841772	0.0799254		1607.5	0.302667	0.0316566
645	0.930167	0.0365756		645	0.963054	0.0324852		645	0.928934	0.0491533		645	0.854019	0.084476		1612.5	0.301989	0.033071
647	0.927887	0.0562324		647	0.938443	0.0228214		647	0.921496	0.0549132		647	0.851704	0.0768684		1617.5	0.306347	0.0235334
649	0.932489	0.0267417		649	0.956364	0.00338363		649	0.924747	0.0400565		649	0.864322	0.0869821		1622.5	0.307965	0.0239182
651	0.937193	0.0330022		651	0.939442	0.0136089		651	0.910945	0.057468		651	0.855837	0.0766772		1627.5	0.307313	0.0349404
653	0.935679	0.0277529		653	0.953727	0.0202368		653	0.913074	0.0433686		653	0.874703	0.0621452		1632.5	0.314066	0.0253372
655	0.934466	0.0341596		655	0.96168	0.0131555		655	0.919995	0.0402395		655	0.871563	0.0808878		1637.5	0.311814	0.029272
657	0.934377	0.0385816		657	0.957913	0.0213709		657	0.926375	0.0406731		657	0.873222	0.0702441		1642.5	0.318233	0.0231982
659	0.931757	0.0372498		659	0.938203	0.0139244		659	0.93661	0.0419075		659	0.875051	0.0860745		1647.5	0.316399	0.0369116
661	0.932164	0.0342411		661	0.958029	0.0129829		661	0.918565	0.0533776		661	0.873231	0.0777424		1652.5	0.322609	0.0287894
663	0.946023	0.0171696		663	0.961301	0.0132196		663	0.925365	0.0357284		663	0.884793	0.0901057		1657.5	0.322719	0.0217991
665	0.934356	0.0315816		665	0.960975	0.00789564		665	0.932131	0.0485723		665	0.873535	0.0673573		1662.5	0.32725	0.029952
667	0.955063	0.0298239		667	0.965489	0.0326759		667	0.947378	0.0444415		667	0.87584	0.0856185		1667.5	0.323484	0.0362147
669	0.9416	0.0244354		669	0.962573	0.0198047		669	0.925708	0.0440743		669	0.881744	0.0946686		1672.5	0.326607	0.0297936
671	0.939486	0.0164023		671	0.969703	0.0319869		671	0.925807	0.0496836		671	0.897958	0.0793024		1677.5	0.325386	0.0366159
673	0.933133	0.0218548		673	0.96317	0.00847006		673	0.938926	0.0336701		673	0.890232	0.0942721		1682.5	0.337773	0.0322576
675	0.941006	0.0317279		675	0.984366	0.0288077		675	0.936125	0.0334185		675	0.876424	0.0793764		1687.5	0.330314	0.0437466
677	0.936599	0.0375724		677	0.977628	0.0144475		677	0.945256	0.0299254		677	0.8929	0.0754409		1692.5	0.330432	0.0254873
679	0.938934	0.0304905		679	0.96625	0.013857		679	0.939907	0.0434102		679	0.888766	0.0658058		1697.5	0.338403	0.0283345
681	0.958404	0.0345099		681	0.980814	0.00182314		681	0.949781	0.051488		681	0.885961	0.0889283		1702.5	0.337712	0.0311333
683	0.946329	0.0301474		683	0.972537	0.0211818		683	0.962127	0.0442887		683	0.902812	0.0702645		1707.5	0.341127	0.0362175
685	0.961779	0.0175027		685	0.978596	0.0124553		685	0.952264	0.0410496		685	0.892809	0.0716222		1712.5	0.329227	0.0286166
687	0.964638	0.0301019		687	0.97634	0.00298338		687	0.945098	0.0302861		687	0.911495	0.0734013		1717.5	0.343815	0.0349094
689	0.95833	0.0253692		689	0.985181	0.0213707		689	0.940804	0.0146702		689	0.903316	0.0843589		1722.5	0.343941	0.0375491
691	0.952205	0.035903		691	0.972193	0.0262952		691	0.951248	0.0528621		691	0.8903	0.0844473		1727.5	0.347398	0.0310777
693	0.949203	0.041911		693	0.995902	0.00614923		693	0.942991	0.0334089		693	0.887629	0.088442		1732.5	0.341807	0.0282398
695	0.944263	0.041581		695	0.990236	0.0187248		695	0.950192	0.0329736		695	0.901081	0.0714336		1737.5	0.354669	0.0315605
697	0.967434	0.0244697		697	0.974227	0.0122824		697	0.947161	0.0303034		697	0.903864	0.0612245		1742.5	0.352791	0.0285064
699	0.970733	0.0332896		699	0.977662	0.00429316		699	0.969947	0.0408046		699	0.91686	0.0495892		1747.5	0.354591	0.0298549
701	0.96592	0.0158628		701	0.979659	0.0160207		701	0.950528	0.0399867		701	0.933969	0.0734811		1752.5	0.353884	0.0301971
703	0.95943	0.0338966		703	0.977529	0.00228175		703	0.958067	0.027006		703	0.90945	0.0750145		1757.5	0.358479	0.0295257
705	0.971614	0.0285232		705	0.984089	0.0157318		705	0.945645	0.0454275		705	0.916477	0.0673628		1762.5	0.354494	0.0386785
707	0.972226	0.0232356		707	0.995077	0.013319		707	0.973208	0.0413141		707	0.931308	0.0602182		1767.5	0.356947	0.0303532
709	0.963496	0.0281624		709	0.974764	0.00537473		709	0.978602	0.0381275		709	0.908409	0.084167		1772.5	0.363957	0.0336436
711	0.972022	0.0148472		711	0.992062	0.020489		711	0.959299	0.0361529		711	0.923004	0.0658764		1777.5	0.360794	0.0350389
713	0.981989	0.0234471		713	0.984001	0.00796646		713	0.974323	0.034033		713	0.911918	0.0669256		1782.5	0.365352	0.0375015
715	0.975405	0.0296444		715	0.989113	0.0157978		715	0.983412	0.038865		715	0.930614	0.0629221		1787.5	0.36244	0.0375906
717	0.971926	0.0245915		717	0.978166	0.0155531		717	0.975188	0.0259922		717	0.924058	0.062787		1792.5	0.368056	0.0346447
719	0.967805	0.0194898		719	0.975284	0.0176455		719	0.962406	0.0217471		719	0.921063	0.046711		1797.5	0.365119	0.0361455
721	0.97592	0.0327974		721	0.994894	0.0105906		721	0.956919	0.0324056		721	0.933792	0.0618997		1802.5	0.375859	0.0294082
723	0.987228	0.00240562		723	1.01031	0.0183726		723	0.972123	0.021153		723	0.939649	0.0637295		1807.5	0.37215	0.0360135
725	0.971749	0.0289064		725	0.977749	0.0126241		725	0.964057	0.0209346		725	0.912631	0.0613195		1812.5	0.372294	0.0425103
727	0.977359	0.0260134		727	0.987223	0.00692676		727	0.987403	0.0392643		727	0.941332	0.0544727		1817.5	0.373725	0.0362149
729	0.985361	0.0209003		729	0.983271	0.0111207		729	0.968353	0.0277422		729	0.945075	0.0393863		1822.5	0.381619	0.0419113
731	0.973958	0.0254969		731	0.98717	0.0142336		731	0.96399	0.0229154		731	0.933741	0.0630966		1827.5	0.383543	0.0427431
733	0.979245	0.0166216		733	0.990324	0.00949438		733	0.966301	0.0313399		733	0.947728	0.0593715		1832.5	0.375439	0.0401235
735	0.973528	0.0147798		735	1.00718	0.0182611		735	0.969736	0.0179355		735	0.932739	0.0581373		1837.5	0.378583	0.0436967
737	0.964109	0.0206028		737	1.00119	0.0124825		737	0.977849	0.0252528		737	0.935179	0.0574614		1842.5	0.379878	0.0395315
739	0.977069	0.0152444		739	0.986491	0.0173492		739	0.982168	0.0193437		739	0.938067	0.0547669		1847.5	0.386767	0.039884
741	0.986016	0.0271834		741	1.00162	0.0215582		741	0.976323	0.0293893		741	0.933401	0.0484178		1852.5	0.381023	0.0456848
743	0.986394	0.0259567		743	0.976979	0.00971905		743	0.971104	0.022334		743	0.933149	0.0465429		1857.5	0.384953	0.0374584
745	0.991562	0.0336239		745	0.966097	0.00971186		745	0.992784	0.0196034		745	0.944184	0.0335684		1862.5	0.392312	0.0388951
747	0.981286	0.0212116		747	0.993138	0.0291666		747	0.964958	0.0294768		747	0.931102	0.0472958		1867.5	0.393369	0.0282189
749	0.984727	0.0257615		749	0.98962	0.00246737		749	0.995554	0.0199309		749	0.941929	0.0434994		1872.5	0.391209	0.0424789
751	0.974018	0.0243954		751	0.984426	0.0326483		751	0.973154	0.0181888		751	0.944473	0.0406965		1877.5	0.395472	0.0465068
753	0.995137	0.019979		753	0.992846	0.00876401		753	0.976249	0.0375732		753	0.956157	0.019434		1882.5	0.395666	0.0302823
755	0.974786	0.0178818		755	1.00615	0.0212312		755	0.974146	0.0250183		755	0.946786	0.0449289		1887.5	0.396618	0.0455632
757	0.967405	0.0150698		757	1.00169	0.0124356		757	0.975718	0.0155883		757	0.937549	0.0413889		1892.5	0.402193	0.0332053
759	0.970962	0.0155379		759	0.975765	0.0115395		759	0.97442	0.0265152		759	0.942655	0.0540237		1897.5	0.400817	0.0451098
761	0.991148	0.0232952		761	1.00095	0.0223374		761	0.98982	0.0315804		761	0.94454	0.0491802		1902.5	0.409296	0.0303412
763	0.981566	0.0145012		763	0.998896	0.0264117		763	0.961658	0.0135937		763	0.945177	0.040841		1907.5	0.402503	0.0508322
765	0.985325	0.0260065		765	1.01189	0.0117051		765	0.984114	0.0363389		765	0.96123	0.0507183		1912.5	0.401615	0.0489828
767	0.99722	0.016594		767	0.987047	0.0127705		767	0.977772	0.00563138		767	0.966136	0.055787		1917.5	0.403576	0.036757
769	0.980991	0.0207401		769	1.00291	0.0216192		769	0.972431	0.0115971		769	0.949072	0.029309		1922.5	0.416467	0.0489233
771	0.968624	0.0220207		771	0.985122	0.00796057		771	0.991228	0.0221142		771	0.951071	0.0441215		1927.5	0.411455	0.0395692
773	0.983499	0.0182507		773	0.996279	0.0237445		773	0.985612	0.0175004		773	0.95995	0.0381817		1932.5	0.40437	0.0390979
775	0.983793	0.00821397		775	1.01039	0.0181045		775	0.990674	0.00897676		775	0.947028	0.0395357		1937.5	0.414339	0.0314423
777	0.990945	0.0356814		777	1.00302	0.0189951		777	1.00516	0.0256617		777	0.951811	0.0322594		1942.5	0.416691	0.0403865
779	0.992843	0.0344549		779	0.98267	0.0107157		779	0.993952	0.0310406		779	0.944062	0.036716		1947.5	0.422319	0.0440863
781	0.979769	0.0219374		781	0.983014	0.00400774		781	0.991799	0.0201588		781	0.962191	0.0424486		1952.5	0.413531	0.0453377
783	0.997561	0.00537904		783	0.991195	0.0112512		783	1.00206	0.0196137		783	0.966187	0.0493996		1957.5	0.416543	0.0437884
785	0.983219	0.0107156		785	0.99528	0.00491166		785	0.977577	0.0233226		785	0.970998	0.0260982		1962.5	0.419114	0.0342617
787	0.988836	0.00697803		787	1.00109	0.0120013		787	0.979094	0.0323831		787	0.972253	0.0373518		1967.5	0.429934	0.0464449
789	0.993846	0.00740969		789	0.982338	0.0182449		789	0.993723	0.0121107		789	0.972062	0.029822		1972.5	0.427356	0.0301244
791	0.984556	0.0241857		791	0.985115	0.0237604		791	0.994466	0.0261523		791	0.964383	0.0332892		1977.5	0.426803	0.0466174
793	0.987934	0.0134707		793	1.00196	0.0151528		793	0.986495	0.0219341		793	0.952656	0.0268561		1982.5	0.427759	0.0452172
795	0.996266	0.0219022		795	0.986724	0.0101879		795	0.986998	0.0160671		795	0.960088	0.0292246		1987.5	0.430763	0.0456974
797	0.985357	0.0186591		797	0.993205	0.0157161		797	0.99613	0.0255903		797	0.960328	0.040103		1992.5	0.434607	0.0436775
799	0.99625	0.0310964		799	0.990477	0.00976185		799	0.988483	0.00969013		799	0.961471	0.0548846		1997.5	0.433798	0.0377138
801	0.984709	0.0210316		801	0.997126	0.00924545		801	1.00122	0.0208436		801	0.966128	0.02641		2002.5	0.437384	0.0336092
803	1.00122	0.00803713		803	0.97834	0.0143712		803	1.00643	0.00802948		803	0.973771	0.0288727		2007.5	0.432217	0.0475906
805	0.986251	0.0144121		805	0.997291	0.00785564		805	1.00463	0.0107724		805	0.972648	0.0347753		2012.5	0.432348	0.0372392
807	0.995225	0.0206182		807	0.995704	0.0190661		807	0.976369	0.0253193		807	0.979564	0.0412605		2017.5	0.439837	0.045043
809	1.00142	0.0154212		809	0.994158	0.0137997		809	1.00221	0.0142153		809	0.963608	0.0242256		2022.5	0.439553	0.0414772
811	1.01116	0.0324007		811	1.02184	0.0136293		811	1.00997	0.0175186		811	0.97325	0.037797		2027.5	0.442379	0.0425392
813	0.992644	0.0189674		813	1.00498	0.0202154		813	0.986179	0.00942993		813	0.969184	0.0295826		2032.5	0.449391	0.04429
815	0.996697	0.0102803		815	1.00114	0.014783		815	1.011	0.0259082		815	0.976389	0.0492845		2037.5	0.444626	0.039499
817	0.997048	0.0119961		817	0.999978	0.0133092		817	0.996843	0.0339729		817	0.980268	0.0415452		2042.5	0.441264	0.0374909
819	1.00275	0.020851		819	0.997747	0.0143601		819	0.992422	0.0169969		819	0.967096	0.0382944		2047.5	0.446539	0.0441966
821	0.99248	0.0163708		821	1.00283	0.00516648		821	1.00977	0.022519		821	0.985855	0.0252175		2052.5	0.455146	0.028179
823	0.999914	0.0113421		823	1.00292	0.0269401		823	1.00404	0.0248678		823	0.978945	0.0292823		2057.5	0.448251	0.0390238
825	0.990208	0.0142618		825	0.986535	0.0207316		825	1.00633	0.0161846		825	0.9956	0.0112867		2062.5	0.447972	0.0405573
827	1.00557	0.0161012		827	1.00128	0.0195249		827	0.998222	0.0135347		827	0.979825	0.0252752		2067.5	0.459295	0.0405822
829	1.00089	0.0225697		829	0.993734	0.0306478		829	1.00451	0.0243404		829	0.978853	0.0245539		2072.5	0.460434	0.0453967
831	0.982915	0.0208458		831	1.00553	0.0103989		831	0.999356	0.011903		831	0.972887	0.0316089		2077.5	0.455992	0.0461381
833	0.993909	0.0178923		833	0.98782	0.0227007		833	1.01218	0.0228798		833	0.972547	0.0305148		2082.5	0.461644	0.0528533
835	1.00171	0.00850923		835	1.00155	0.0241564		835	1.00088	0.0254613		835	0.987243	0.018253		2087.5	0.4615	0.0490219
837	0.984278	0.0334447		837	1.00299	0.0174282		837	0.994387	0.00713		837	0.986708	0.0299624		2092.5	0.466343	0.0360964
839	0.985975	0.0179251		839	1.00266	0.0254623		839	1.00434	0.00514405		839	0.981442	0.0254784		2097.5	0.462063	0.0627767
841	0.98925	0.0134617		841	1.00187	0.0246131		841	1.00204	0.0212968		841	0.976642	0.0258602		2102.5	0.457998	0.0420266
843	0.986725	0.0271603		843	1.00333	0.0129547		843	0.999098	0.00779273		843	0.97667	0.0292796		2107.5	0.468043	0.0398672
845	0.991831	0.0102044		845	0.98943	0.0141665		845	1.00264	0.0170425		845	1.0047	0.0315618		2112.5	0.46687	0.0449683
847	0.995982	0.00781479		847	0.982308	0.0133404		847	1.00385	0.017646		847	0.98181	0.0110286		2117.5	0.468659	0.0488423
849	1.00593	0.0310984		849	1.00653	0.0127013		849	1.00109	0.0113046		849	0.986606	0.0361116		2122.5	0.476881	0.0481678
851	0.98951	0.00555501		851	0.986502	0.00160522		851	0.990016	0.0144463		851	0.982772	0.0387207		2127.5	0.474463	0.0414032
853	0.998439	0.0105661		853	1.01429	0.0219068		853	1.00405	0.0110316		853	0.980609	0.0374229		2132.5	0.46972	0.0417889
855	0.989951	0.0377167		855	1.00925	0.0228377		855	0.992194	0.0153247		855	0.990548	0.0250576		2137.5	0.477856	0.0431794
857	1.00209	0.0073121		857	0.993143	0.0166922		857	1.00023	0.0199777		857	0.983245	0.0250592		2142.5	0.479758	0.0351955
859	0.9953	0.0230667		859	0.989017	0.00694715		859	0.997708	0.0159435		859	0.98265	0.011912		2147.5	0.475479	0.0486015
861	1.00191	0.00598684		861	1.00639	0.0081417		861	1.00624	0.00581515		861	0.980384	0.0311844		2152.5	0.481399	0.0410796
863	0.989666	0.0269509		863	1.01268	0.00774151		863	1.00529	0.0143376		863	0.99111	0.0256933		2157.5	0.484715	0.0450637
865	1.00356	0.0146594		865	1.01046	0.00940093		865	1.00413	0.00722232		865	0.988729	0.020679		2162.5	0.487189	0.0447518
867	1.0021	0.0116337		867	0.998289	0.0115581		867	1.00144	0.023981		867	0.994297	0.0313789		2167.5	0.488307	0.031958
869	1.00998	0.0370232		869	1.01208	0.00198854		869	1.00608	0.0138097		869	0.987385	0.0311603		2172.5	0.493591	0.0393444
871	1.00648	0.0148987		871	1.00483	0.00697628		871	1.00473	0.0217371		871	0.997575	0.00602682		2177.5	0.493737	0.0471578
873	0.995062	0.0145183		873	0.985292	0.0158162		873	1.01163	0.021912		873	0.998937	0.030426		2182.5	0.494185	0.0399088
875	0.996095	0.0232114		875	0.989248	0.0130102		875	1.00658	0.0246754		875	0.971482	0.0106889		2187.5	0.48771	0.0291575
877	1.00082	0.0147066		877	1.00809	0.0159771		877	0.99925	0.0131015		877	0.987904	0.00789805		2192.5	0.492643	0.0605673
879	0.998949	0.0270456		879	0.988571	0.0102919		879	1.0055	0.0196651		879	0.990068	0.0326264		2197.5	0.488464	0.042878
881	1.01352	0.02395		881	0.990546	0.0160834		881	0.996504	0.0266144		881	0.993241	0.0266549		2202.5	0.496563	0.0472906
883	0.989094	0.0204882		883	0.99116	0.0203869		883	1.01278	0.0129486		883	0.97847	0.0390384		2207.5	0.49721	0.0484053
885	0.992219	0.0104271		885	0.991331	0.00925891		885	1.00424	0.00922852		885	0.989181	0.0137246		2212.5	0.494438	0.0372585
887	1.00648	0.0290903		887	0.9998	0.0113269		887	1.00092	0.0246551		887	0.995432	0.00951581		2217.5	0.505185	0.0450002
889	1.00746	0.0102076		889	1.01737	0.0244231		889	1.01233	0.0203697		889	1.00515	0.0185233		2222.5	0.498796	0.0441579
891	1.00086	0.00982599		891	0.991265	0.0191214		891	0.995918	0.0186411		891	0.993879	0.0129074		2227.5	0.505795	0.0436601
893	0.989986	0.0228082		893	1.0052	0.0124808		893	1.01358	0.0189441		893	0.979616	0.018204		2232.5	0.505634	0.0555756
895	1.00349	0.00701787		895	1.00059	0.0164615		895	1.00807	0.00858396		895	1.00679	0.0109944		2237.5	0.505329	0.0362613
897	1.01135	0.0234081		897	1.00635	0.0113971		897	1.00893	0.014658		897	1.01515	0.0168686		2242.5	0.507031	0.051114
899	1.00002	0.0252772		899	1.02123	0.012295		899	1.01011	0.00666075		899	0.995859	0.0271676		2247.5	0.512118	0.043653
901	1.00443	0.00869872		901	1.01784	0.00514778		901	1.01434	0.0120517		901	1.01012	0.00858428		2252.5	0.51935	0.055862
903	0.983265	0.0176035		903	0.989965	0.022722		903	1.01369	0.0199644		903	0.989952	0.00579319		2257.5	0.516544	0.0408365
905	0.995363	0.0223827		905	0.97584	0.0120061		905	1.00393	0.0271681		905	0.98063	0.0311095		2262.5	0.504972	0.042415
907	0.996531	0.00846799		907	1.02061	0.0172874		907	1.01121	0.00989775		907	1.00252	0.024789		2267.5	0.516925	0.0487447
909	1.0029	0.0214529		909	1.01438	0.00987571		909	1.00614	0.0139549		909	0.991147	0.0233629		2272.5	0.523807	0.0444034
911	1.00527	0.00964561		911	1.0137	0.00994006		911	1.00689	0.0135452		911	0.998924	0.0194868		2277.5	0.515813	0.046936
913	0.98853	0.016485		913	0.993432	0.00988714		913	1.00506	0.0168098		913	0.993999	0.0326296		2282.5	0.519268	0.0460447
915	1.02313	0.0221439		915	1.00634	0.0235972		915	1.00372	0.00912714		915	1.00593	0.0173425		2287.5	0.52415	0.0526729
917	0.995063	0.00758205		917	1.00276	0.0144132		917	1.02376	0.0197156		917	0.994682	0.0262232		2292.5	0.515718	0.0434446
919	1.00501	0.020173		919	1.00989	0.0183867		919	1.00401	0.0288687		919	0.980397	0.00209696		2297.5	0.53132	0.0390898
921	0.997538	0.0287097		921	0.990328	0.0235548		921	0.993437	0.00472627		921	1.00642	0.0135715		2302.5	0.524084	0.0407925
923	0.995643	0.0149006		923	1.01011	0.0255307		923	1.00624	0.0203762		923	0.993925	0.032963		2307.5	0.521124	0.04773
925	1.00926	0.00325192		925	1.00341	0.00621551		925	0.993755	0.0220204		925	1.02174	0.0132315		2312.5	0.52659	0.0410967
927	1.01001	0.0157602		927	0.993491	0.0110165		927	1.00668	0.016533		927	0.984073	0.0163832		2317.5	0.530665	0.0428934
929	1.00224	0.018964		929	1.01035	0.00172572		929	1.01131	0.0130539		929	0.995913	0.0287672		2322.5	0.534999	0.0320626
931	1.00489	0.0215738		931	1.00341	0.0209286		931	0.994942	0.0224149		931	0.998383	0.0221911		2327.5	0.529915	0.0338877
933	1.00907	0.0161741		933	1.01304	0.00304436		933	0.991422	0.0156735		933	1.01405	0.00578048		2332.5	0.529785	0.0423361
935	1.0002	0.0135912		935	1.01476	0.02004		935	1.02293	0.011609		935	0.997073	0.00510356		2337.5	0.532042	0.0413644
937	1.00846	0.0217063		937	1.00043	0.0215002		937	1.00116	0.0212848		937	0.994771	0.00876878		2342.5	0.534629	0.0455048
939	0.994035	0.0155738		939	1.01112	0.00291702		939	0.997751	0.0214263		939	1.00002	0.0143804		2347.5	0.541515	0.0551825
941	0.998372	0.0264256		941	1.00929	0.00692677		941	1.01172	0.0152288		941	0.988193	0.00932837		2352.5	0.546073	0.0488015
943	1.00254	0.0153049		943	1.00013	0.0127156		943	1.01307	0.0162202		943	0.985534	0.0141096		2357.5	0.543658	0.0456913
945	1.00961	0.0190519		945	1.01251	0.0114778		945	1.00869	0.019252		945	1.00059	0.0104016		2362.5	0.551608	0.0523278
947	1.00007	0.0173763		947	1.01799	0.0252294		947	1.02269	0.0177169		947	1.00175	0.0140683		2367.5	0.540038	0.0368049
949	0.994859	0.0180081		949	1.00454	0.0262311		949	1.00788	0.0174187		949	1.00844	0.00241423		2372.5	0.548862	0.0446741
951	0.993092	0.0200971		951	1.01616	0.0246982		951	1.01239	0.0238503		951	1.00744	0.0175842		2377.5	0.546449	0.0474087
953	1.00943	0.00437107		953	0.992853	0.0195088		953	1.01048	0.0135556		953	1.00488	0.0146391		2382.5	0.553591	0.0464172
955	1.00097	0.0124687		955	1.00647	0.0254161		955	1.0242	0.0360614		955	0.992048	0.0172098		2387.5	0.547665	0.0478715
957	0.98954	0.011959		957	1.00983	0.0223485		957	1.01771	0.0144873		957	0.992411	0.0205127		2392.5	0.548666	0.0434814
959	1.00141	0.0104754		959	0.997383	0.00935511		959	1.00953	0.00537127		959	1.00742	0.0321295		2397.5	0.552456	0.0432432
961	1.0122	0.0236938		961	1.0113	0.0119892		961	1.00544	0.00756723		961	1.00461	0.0191623		2402.5	0.546766	0.0499107
963	1.00802	0.00964421		963	1.00984	0.0242908		963	1.00763	0.00966778		963	0.998824	0.00693533		2407.5	0.557057	0.0402814
965	1.00877	0.0200621		965	1.02574	0.0166175		965	1.01215	0.00952965		965	0.995779	0.0137283		2412.5	0.559797	0.0409098
967	0.998784	0.00971001		967	1.0307	0.0202023		967	1.01071	0.0093558		967	1.00081	0.0076054		2417.5	0.564232	0.0490848
969	0.996213	0.0116531		969	1.01718	0.0179319		969	1.00641	0.0172653		969	1.00761	0.0206124		2422.5	0.562574	0.0500673
971	1.00483	0.0127051		971	1.01093	0.0209831		971	1.00545	0.01482		971	1.00555	0.0122051		2427.5	0.568657	0.0456636
973	1.01125	0.0266389		973	1.01185	0.0132477		973	0.985707	0.0115334		973	0.995289	0.0185066		2432.5	0.567016	0.0302735
975	0.995843	0.000698029		975	1.00062	0.0228156		975	0.9938	0.0217536		975	1.01535	0.0308196		2437.5	0.570941	0.0345897
977	1.01083	0.033965		977	1.00489	0.00403951		977	0.997661	0.0153685		977	0.995783	0.0254759		2442.5	0.567241	0.0479906
979	0.997318	0.0110081		979	1.02479	0.0250309		979	1.0164	0.0204721		979	1.01162	0.0212753		2447.5	0.564972	0.0550658
981	0.996485	0.0146389		981	1.01764	0.0116441		981	1.01518	0.0158605		981	0.996158	0.00675837		2452.5	0.574659	0.0428354
983	0.993394	0.0255455		983	1.00933	0.00856479		983	1.00487	0.0112499		983	0.989052	0.0287998		2457.5	0.574248	0.0511989
985	1.00204	0.0114932		985	1.02044	0.0129933		985	1.01903	0.00957983		985	1.00326	0.0192208		2462.5	0.575271	0.039188
987	0.999926	0.0185024		987	1.00406	0.0184139		987	1.0108	0.0221726		987	1.00083	0.0153038		2467.5	0.580201	0.0317191
989	1.00678	0.00949496		989	1.00386	0.013166		989	1.01746	0.0078617		989	1.01322	0.0136982		2472.5	0.577819	0.0460871
991	0.985891	0.0178216		991	1.00844	0.0105803		991	1.01098	0.0188912		991	0.99112	0.0267103		2477.5	0.575908	0.0348698
993	1.01452	0.0191369		993	1.01423	0.0285406		993	1.01659	0.0269574		993	1.01802	0.0157081		2482.5	0.578635	0.0409079
995	1.00769	0.0180132		995	1.00851	0.00765208		995	1.00592	0.0184123		995	1.01411	0.0118649		2487.5	0.577584	0.0419502
997	0.987827	0.00541703		997	1.00606	0.0158561		997	1.0092	0.019006		997	0.999037	0.0158786		2492.5	0.581232	0.0463596
999	1.00525	0.0276567		999	1.00225	0.0163944		999	1.00259	0.0100161		999	1.00406	0.02646		2497.5	0.581177	0.0318109
1001	0.994941	0.0187629		1001	1.01617	0.0181387		1001	1.00849	0.0264126		1001	0.997986	0.0314793		2502.5	0.578584	0.0358096
1003	1.00262	0.0181274		1003	1.0043	0.0254466		1003	1.00762	0.0138809		1003	1.00171	0.00998296		2507.5	0.588343	0.052581
1005	0.988455	0.0170254		1005	1.01774	0.0139738		1005	1.01654	0.025959		1005	0.984639	0.00466131		2512.5	0.594515	0.0417073
1007	1.00674	0.0116384		1007	1.0033	0.00397232		1007	1.01765	0.0234916		1007	1.01127	0.0249352		2517.5	0.591801	0.0408336
1009	1.0057	0.0195162		1009	1.02189	0.0159587		1009	1.00888	0.0204243		1009	1.01468	0.00319147		2522.5	0.596297	0.0407671
1011	1.01364	0.0103766		1011	1.0111	0.0236009		1011	1.02127	0.00543557		1011	1.01584	0.0225869		2527.5	0.588038	0.0427406
1013	0.998036	0.0121087		1013	1.00305	0.0234928		1013	1.01984	0.0113238		1013	1.00949	0.00570117		2532.5	0.597446	0.0424638
1015	1.00682	0.0260659		1015	1.02297	0.00330936		1015	1.02209	0.0142853		1015	1.00383	0.0313563		2537.5	0.600106	0.0404658
1017	1.00481	0.0219667		1017	1.00167	0.0413877		1017	1.00842	0.0135425		1017	1.00312	0.00672592		2542.5	0.600858	0.0452404
1019	1.01432	0.0362668		1019	1.02156	0.0052753		1019	1.02253	0.011497		1019	1.00504	0.00630862		2547.5	0.602742	0.0515467
1021	1.00089	0.0172667		1021	1.01355	0.0132124		1021	1.00528	0.0275251		1021	1.00191	0.0165524		2552.5	0.603589	0.04165
1023	1.01114	0.0196939		1023	1.0049	0.00692669		1023	1.00598	0.00860951		1023	1.01318	0.0053723		2557.5	0.59853	0.0490174
1025	1.01068	0.0114569		1025	1.01411	0.0134974		1025	1.01614	0.0256148		1025	1.00727	0.0111042		2562.5	0.609206	0.0443399
1027	1.00514	0.0220905		1027	1.00234	0.00805491		1027	1.01339	0.02903		1027	1.01569	0.00937205		2567.5	0.601359	0.0466319
1029	1.01456	0.0140819		1029	1.00038	0.0166282		1029	1.01261	0.0162496		1029	1.02684	0.00622677		2572.5	0.604797	0.0440441
1031	1.01657	0.0235087		1031	1.00871	0.00637631		1031	1.00347	0.0193578		1031	0.997215	0.0104879		2577.5	0.606595	0.0414037
1033	1.01114	0.00899288		1033	0.998727	0.0201601		1033	1.00732	0.0192222		1033	1.01658	0.00594719		2582.5	0.608255	0.0450331
1035	1.00941	0.0130132		1035	1.00994	0.0134038		1035	1.01047	0.0246019		1035	1.01166	0.0154167		2587.5	0.606318	0.0373779
1037	0.99528	0.01139		1037	0.998212	0.0198474		1037	1.02198	0.00861604		1037	1.00444	0.0105547		2592.5	0.61166	0.0389649
1039	1.00768	0.0220506		1039	1.00154	0.0191439		1039	1.00296	0.0283396		1039	1.00294	0.0262741		2597.5	0.62069	0.0482334
1041	1.01375	0.0202942		1041	1.00389	0.00390666		1041	0.998808	0.0199383		1041	1.01381	0.0185029		2602.5	0.619598	0.0480206
1043	0.99827	0.0167277		1043	1.01479	0.00927008		1043	1.01343	0.008467		1043	0.99428	0.0044604		2607.5	0.611725	0.0547519
1045	1.01326	0.0203374		1045	1.01185	0.0249038		1045	0.999509	0.0160151		1045	0.998045	0.00938133		2612.5	0.622434	0.0354054
1047	1.00175	0.00925609		1047	1.01815	0.00373004		1047	1.00166	0.0264299		1047	1.0097	0.00499464		2617.5	0.61935	0.0380114
1049	1.01111	0.0324632		1049	1.01759	0.0174659		1049	1.02629	0.0230119		1049	0.994809	0.0158909		2622.5	0.61325	0.0488946
1051	0.994977	0.0139896		1051	1.00425	0.0235906		1051	1.02125	0.0127272		1051	0.98823	0.00854969		2627.5	0.620957	0.056336
1053	1.00102	0.017473		1053	0.995729	0.00408757		1053	1.01456	0.00610698		1053	1.01038	0.0172203		2632.5	0.628474	0.0470106
1055	1.00889	0.016441		1055	1.00453	0.0277034		1055	1.00792	0.0120277		1055	1.01137	0.0246339		2637.5	0.627199	0.0443387
1057	1.00388	0.0215792		1057	1.00869	0.0146492		1057	1.02844	0.013181		1057	1.00518	0.03579		2642.5	0.622957	0.0524643
1059	1.00308	0.0070039		1059	1.00415	0.0215657		1059	1.01464	0.0206891		1059	0.993951	0.000659635		2647.5	0.626961	0.0458208
1061	0.996444	0.00489445		1061	0.996115	0.0235235		1061	0.999523	0.00865871		1061	1.00279	0.0120469		2652.5	0.627513	0.0432536
1063	1.00971	0.017997		1063	1.01299	0.0144524		1063	1.02123	0.00579455		1063	1.00769	0.0149072		2657.5	0.628752	0.0452856
1065	1.01537	0.0132348		1065	1.00929	0.0335749		1065	1.02921	0.0230639		1065	1.01431	0.0200834		2662.5	0.633243	0.0501057
1067	1.0051	0.0152776		1067	0.994851	0.014904		1067	1.01715	0.0139493		1067	1.00853	0.0287146		2667.5	0.639155	0.0482921
1069	1.00014	0.0170074		1069	1.00492	0.0126809		1069	1.01133	0.0186804		1069	1.02244	0.0136237		2672.5	0.626073	0.0431267
1071	1.00646	0.019853		1071	1.00295	0.0198629		1071	1.01263	0.0181049		1071	1.00374	0.0297079		2677.5	0.626104	0.0481342
1073	1.0158	0.00999214		1073	1.00679	0.0178245		1073	1.0027	0.00739131		1073	1.01544	0.0064931		2682.5	0.643388	0.0334704
1075	1.01689	0.0101201		1075	0.998002	0.00902549		1075	1.00568	0.0158693		1075	1.00394	0.0168727		2687.5	0.642105	0.0370159
1077	1.01727	0.0259347		1077	1.01617	0.0114969		1077	0.998457	0.015162		1077	1.01174	0.0137933		2692.5	0.639116	0.0487935
1079	1.01595	0.0189968		1079	1.01018	0.0134828		1079	1.01935	0.0173672		1079	1.00811	0.0131809		2697.5	0.646802	0.0375992
1081	1.00741	0.0213637		1081	1.02502	0.0264458		1081	1.00813	0.0176785		1081	0.996889	0.0202289		2702.5	0.644849	0.0419278
1083	0.999251	0.0100982		1083	1.00249	0.0219456		1083	1.03758	0.00742533		1083	1.01386	0.00739289		2707.5	0.650339	0.0454294
1085	1.00337	0.0126187		1085	1.02687	0.0136526		1085	1.00491	0.0101151		1085	0.992588	0.00761544		2712.5	0.647409	0.0482786
1087	1.01909	0.0095401		1087	1.00283	0.0108318		1087	0.998762	0.0208678		1087	1.00193	0.00580923		2717.5	0.647702	0.0429089
1089	1.01405	0.00190069		1089	0.995186	0.0203311		1089	1.01063	0.0149656		1089	1.01438	0.00537666		2722.5	0.641255	0.0242862
1091	1.00765	0.0202503		1091	1.01032	0.00694397		1091	1.0107	0.0258878		1091	1.00107	0.0196175		2727.5	0.643791	0.0547317
1093	1.01244	0.0160881		1093	0.997972	0.025457		1093	1.00482	0.0153239		1093	1.02472	0.018999		2732.5	0.651737	0.0469342
1095	1.00922	0.0174138		1095	1.00656	0.0209071		1095	0.992146	0.0258299		1095	1.01625	0.0138262		2737.5	0.653273	0.0463986
1097	1.01048	0.0215844		1097	0.992955	0.00713033		1097	0.998371	0.0133323		1097	0.99621	0.0130838		2742.5	0.652263	0.0420973
1099	1.00182	0.0129731		1099	1.02927	0.00518392		1099	1.0195	0.0124102		1099	0.996798	0.00322888		2747.5	0.661711	0.0506593
1101	1.01792	0.014771		1101	1.00701	0.00808448		1101	1.01047	0.0291321		1101	1.01822	0.019282		2752.5	0.660077	0.0356052
1103	1.00293	0.0117656		1103	1.01773	0.0126216		1103	1.01043	0.0123396		1103	0.998082	0.00657065		2757.5	0.659285	0.0419034
1105	0.998426	0.0111739		1105	0.999847	0.0016733		1105	1.01101	0.0247961		1105	1.00935	0.0131119		2762.5	0.662311	0.0326589
1107	0.995882	0.0297231		1107	0.99661	0.0149256		1107	1.01419	0.0165035		1107	0.993928	0.0256236		2767.5	0.664375	0.0349878
1109	1.00354	0.0186946		1109	1.00988	0.012986		1109	1.01569	0.00513629		1109	1.01666	0.013971		2772.5	0.665881	0.0304676
1111	1.01534	0.0177467		1111	1.00343	0.0077899		1111	1.01462	0.0274491		1111	1.00541	0.00399504		2777.5	0.662186	0.037966
1113	1.01408	0.0221792		1113	1.00647	0.00905448		1113	1.00595	0.0196786		1113	1.00928	0.0284514		2782.5	0.674276	0.0514254
1115	1.02267	0.01779		1115	1.01517	0.0154778		1115	1.01609	0.0272024		1115	1.01061	0.0203069		2787.5	0.666132	0.0386867
1117	1.01309	0.0148807		1117	1.0055	0.0138476		1117	1.01866	0.0119889		1117	1.00916	0.0119946		2792.5	0.67002	0.0460122
1119	1.00893	0.00973012		1119	1.00206	0.00527786		1119	1.0129	0.0311039		1119	1.01994	0.00406584		2797.5	0.67703	0.0345686
1121	1.00623	0.015278		1121	1.00526	0.0127852		1121	1.00888	0.015382		1121	1.0118	0.0221957		2802.5	0.681096	0.0392716
1123	1.0032	0.00810197		1123	0.999279	0.00794273		1123	1.01115	0.0240481		1123	1.00395	0.0114663		2807.5	0.670623	0.0372528
1125	1.01351	0.0091754		1125	1.00938	0.0134017		1125	1.01231	0.0125591		1125	0.995972	0.0064033		2812.5	0.668924	0.0473689
1127	1.01124	0.0168061		1127	0.99743	0.00581239		1127	1.00335	0.0117467		1127	1.00676	0.0148926		2817.5	0.675602	0.03397
1129	1.00339	0.0309361		1129	1.00574	0.00569808		1129	0.99874	0.0125471		1129	1.01979	0.0198469		2822.5	0.677725	0.0444965
1131	1.00476	0.0159201		1131	1.01295	0.0149638		1131	1.00532	0.0174155		1131	1.00431	0.0210104		2827.5	0.685737	0.0418451
1133	1.01446	0.00838431		1133	1.00954	0.00931919		1133	1.023	0.0151316		1133	1.00751	0.0149079		2832.5	0.686791	0.0477406
1135	1.00588	0.0158702		1135	1.00053	0.0251191		1135	1.00813	0.0145428		1135	1.00884	0.0152999		2837.5	0.682995	0.0456622
1137	0.999992	0.00530265		1137	1.00431	0.017043		1137	1.00371	0.0185934		1137	1.00935	0.0168219		2842.5	0.675541	0.0320864
1139	1.00937	0.0150611		1139	0.993408	0.00752074		1139	1.00638	0.0205523		1139	1.00638	0.00457535		2847.5	0.679015	0.034582
1141	1.00524	0.0167074		1141	1.0023	0.0327692		1141	1.01957	0.00830619		1141	1.00675	0.00567138		2852.5	0.683863	0.037423
1143	1.00107	0.00396686		1143	1.01011	0.00570776		1143	1.00436	0.0219276		1143	1.00564	0.0129043		2857.5	0.687367	0.0438699
1145	1.00417	0.0119712		1145	1.01412	0.0120444		1145	1.00286	0.0147636		1145	1.02292	0.0268759		2862.5	0.689787	0.044475
1147	1.01507	0.0132695		1147	1.02344	0.00707464		1147	0.994517	0.0193615		1147	1.0126	0.0102684		2867.5	0.694766	0.0392142
1149	1.00334	0.0101549		1149	1.00441	0.00613692		1149	1.01434	0.0231207		1149	0.997876	0.00160496		2872.5	0.688059	0.0337486
1151	1.00992	0.0162116		1151	1.01157	0.0177982		1151	1.00193	0.0246587		1151	1.02757	0.0197296		2877.5	0.692026	0.035192
1153	1.01289	0.0173381		1153	1.01661	0.0138395		1153	1.0195	0.0183567		1153	1.00847	0.0145081		2882.5	0.694577	0.0409596
1155	0.989695	0.00446125		1155	1.01778	0.0128907		1155	0.996649	0.024516		1155	0.992284	0.0221781		2887.5	0.691281	0.0446078
1157	1.00505	0.00974876		1157	1.00709	0.0275303		1157	1.01205	0.0195873		1157	1.00485	0.0221881		2892.5	0.697721	0.0531717
1159	1.00295	0.0177189		1159	1.00596	0.00864425		1159	1.01574	0.0102955		1159	1.01001	0.0113001		2897.5	0.697686	0.0396138
1161	0.995899	0.00548655		1161	1.01643	0.0195137		1161	1.00655	0.0100434		1161	1.00711	0.0132235		2902.5	0.690775	0.0310584
1163	0.998008	0.0121924		1163	1.00599	0.00977046		1163	1.0055	0.00934201		1163	1.00719	0.0155821		2907.5	0.702531	0.0445553
1165	1.01701	0.00657458		1165	1.01622	0.0182137		1165	1.00005	0.0141241		1165	1.01524	0.0159443		2912.5	0.697176	0.0467469
1167	0.996714	0.00512371		1167	1.01987	0.0155432		1167	1.02286	0.024395		1167	1.00214	0.0031424		2917.5	0.703923	0.0370082
1169	0.998992	0.0135421		1169	1.00455	0.00897165		1169	1.00224	0.00601144		1169	0.996353	0.00128747		2922.5	0.695638	0.0336138
1171	0.998652	0.00787461		1171	1.0017	0.0209254		1171	1.0078	0.0085842		1171	1.00713	0.00665285		2927.5	0.694183	0.036967
1173	1.0111	0.0170775		1173	1.00261	0.0112399		1173	1.02111	0.0148763		1173	1.00363	0.0175285		2932.5	0.701269	0.0421795
1175	1.00464	0.0116254		1175	1.00373	0.0172596		1175	1.00914	0.0168928		1175	1.02682	0.0239365		2937.5	0.711614	0.043699
1177	1.00339	0.0188589		1177	1.00758	0.00147094		1177	1.01545	0.0157665		1177	1.00905	0.0224269		2942.5	0.712039	0.0447171
1179	1.01963	0.0189426		1179	1.00742	0.00498736		1179	1.02736	0.0227133		1179	1.02203	0.0147624		2947.5	0.71017	0.0504978
1181	0.99902	0.0151412		1181	0.998706	0.0332595		1181	1.00924	0.00701973		1181	1.01628	0.010784		2952.5	0.708302	0.0415303
1183	1.0123	0.0103495		1183	1.00054	0.00791332		1183	1.00967	0.0191937		1183	1.01895	0.019404		2957.5	0.719128	0.0428781
1185	1.00437	0.0156716		1185	1.00769	0.0162783		1185	1.00186	0.0236971		1185	1.00442	0.0140827		2962.5	0.714499	0.0345748
1187	1.02864	0.0327368		1187	1.00066	0.01939		1187	1.00447	0.0188395		1187	1.01146	0.0134641		2967.5	0.717172	0.0363552
1189	0.998774	0.0148781		1189	0.997376	0.00600203		1189	1.01425	0.0157891		1189	0.99623	0.0139235		2972.5	0.709968	0.0460048
1191	0.996388	0.0121986		1191	0.991015	0.00759678		1191	0.990095	0.0194298		1191	1.00454	0.0175407		2977.5	0.71685	0.0336375
1193	1.00845	0.00590593		1193	0.992521	0.0097699		1193	1.00061	0.0186399		1193	1.00164	0.00716546		2982.5	0.714892	0.0312395
1195	1.0087	0.0218188		1195	0.992109	0.00864926		1195	1.00364	0.00429918		1195	1.00575	0.0163188		2987.5	0.721805	0.0368126
1197	1.00885	0.00222886		1197	1.02138	0.00404108		1197	1.00664	0.0107473		1197	1.00695	0.00640009		2992.5	0.72383	0.0357072
1199	1.00789	0.00869318		1199	1.01144	0.0109411		1199	1.01269	0.0233664		1199	1.00347	0.00738561		2997.5	0.725427	0.0399874
1201	1.00299	0.0102679		1201	0.988341	0.0116919		1201	1.0221	0.0298624		1201	0.998761	0.00905447		3002.5	0.727992	0.0293538
1203	1.00222	0.0209807		1203	1.00178	0.0156908		1203	1.01498	0.00817291		1203	0.995304	0.00995728		3007.5	0.734306	0.0356364
1205	0.999261	0.0229383		1205	1.01049	0.00921046		1205	1.00473	0.0162164		1205	1.0051	0.0300647		3012.5	0.718589	0.0441431
1207	1.00857	0.0105149		1207	0.998015	0.00636616		1207	1.01455	0.0239286		1207	1.01181	0.0200348		3017.5	0.727215	0.0352268
1209	1.00608	0.0216264		1209	1.0158	0.0243567		1209	1.01145	0.0174648		1209	1.01795	0.00694478		3022.5	0.735057	0.0328942
1211	1.00825	0.015897		1211	0.998027	0.0223189		1211	1.00913	0.0153995		1211	1.02104	0.0110791		3027.5	0.733262	0.0427639
1213	1.0002	0.0246806		1213	0.998359	0.0129163		1213	1.02653	0.0210679		1213	1.01322	0.0261337		3032.5
1215	1.00303	0.0108843		1215	1.00872	0.0338055		1215	0.999292	0.0150213		1215	1.00805	0.0131294		3037.5
1217	1.00864	0.0138411		1217	0.99728	0.0117643		1217	1.00614	0.0255182		1217	0.995778	0.0102632		3042.5
1219	1.00257	0.00918447		1219	1.01354	0.0141407		1219	1.00479	0.00955876		1219	1.0096	0.00637685		3047.5
1221	1.00963	0.0173349		1221	1.01009	0.00823495		1221	1.00529	0.00997951		1221	1.01306	0.0106765		3052.5
1223	0.99171	0.00617438		1223	1.00586	0.0111168		1223	0.994202	0.0257126		1223	0.996435	0.015424		3057.5
1225	0.99344	0.012223		1225	1.01124	0.0150027		1225	1.0098	0.00987181		1225	1.01245	0.0420088		3062.5
1227	1.01285	0.00786594		1227	0.992833	0.0024708		1227	1.01021	0.0255871		1227	1.01405	0.0101126		3067.5
1229	1.00582	0.017854		1229	0.994666	0.00742813		1229	1.01072	0.0167768		1229	1.01861	0.0116077		3072.5
1231	1.00213	0.016306		1231	1.00376	0.0101278		1231	1.00195	0.0253067		1231	1.00745	0.00705235		3077.5
1233	1.00477	0.0378213		1233	1.00538	0.0101715		1233	1.00401	0.00600477		1233	1.02968	0.0270441		3082.5
1235	1.0008	0.0199152		1235	0.979882	0.00922812		1235	1.0154	0.0195896		1235	1.01109	0.00773255		3087.5
1237	1.00538	0.0182191		1237	1.00516	0.0228094		1237	1.01733	0.0143561		1237	1.01186	0.00577415		3092.5
1239	0.99575	0.0215578		1239	1.01098	0.0120294		1239	1.00552	0.0176906		1239	1.00735	0.0222698		3097.5
1241	1.00667	0.00879069		1241	0.994506	0.018612		1241	1.01387	0.012223		1241	1.00042	0.0057861		3102.5
1243	1.00902	0.0148124		1243	1.00917	0.00560885		1243	0.999878	0.0161405		1243	1.00648	0.00776642		3107.5
1245	1.00789	0.0079624		1245	1.01196	0.0230064		1245	1.00498	0.0142624		1245	1.02105	0.0146414		3112.5
1247	1.00724	0.0100097		1247	0.999582	0.0211363		1247	1.0122	0.0140175		1247	1.01089	0.00811536		3117.5
1249	0.99294	0.0140044		1249	1.0029	0.00921517		1249	1.01976	0.0159829		1249	0.996933	0.0168165		3122.5
1251	1.01025	0.0192066		1251	1.0055	0.0208001		1251	0.995539	0.0146915		1251	1.00241	0.0105869		3127.5
1253	0.990613	0.0219532		1253	0.999101	0.00825057		1253	1.01701	0.0177434		1253	1.01651	0.00713624		3132.5
1255	1.00342	0.0179222		1255	0.990854	0.00186294		1255	1.01243	0.0162595		1255	1.00589	0.0210101		3137.5
1257	1.00558	0.0322326		1257	1.02542	0.0146383		1257	0.999434	0.00650223		1257	1.00895	0.0069213		3142.5
1259	1.01719	0.0102075		1259	1.00687	0.0212926		1259	1.0133	0.0268524		1259	1.01187	0.00821923		3147.5
1261	1.0148	0.0128355		1261	0.994367	0.0338424		1261	1.00269	0.0156741		1261	1.02093	0.0139196		3152.5
1263	0.998072	0.0195456		1263	1.0016	0.0210658		1263	1.01331	0.00899957		1263	0.999557	0.0112809		3157.5
1265	1.00668	0.0256451		1265	1.00444	0.00277037		1265	1.01453	0.0162518		1265	1.02433	0.00797535		3162.5
1267	1.00264	0.0112223		1267	0.988901	0.00718984		1267	1.00551	0.0264259		1267	1.00506	0.00381915		3167.5
1269	0.999252	0.0173482		1269	1.00346	0.0115505		1269	1.02167	0.00799739		1269	1.00502	0.0183976		3172.5
1271	1.01983	0.0116704		1271	0.998033	0.00206797		1271	1.02821	0.00906808		1271	1.01082	0.01149		3177.5
1273	0.997275	0.0151897		1273	1.00744	0.00981712		1273	1.02183	0.0223171		1273	0.986543	0.0109024		3182.5
1275	1.00233	0.0131255		1275	1.00463	0.00774554		1275	1.01799	0.0123165		1275	1.01052	0.0184996		3187.5
1277	0.999601	0.0122129		1277	1.00073	0.0132105		1277	1.01342	0.020819		1277	1.00233	0.00260582		3192.5
1279	1.00894	0.0126545		1279	1.00188	0.00528726		1279	1.00593	0.0181284		1279	1.00111	0.0178984		3197.5
1281	0.993613	0.0139688		1281	1.00058	0.0152555		1281	1.01337	0.00962576		1281	1.00359	0.0111344		3202.5
1283	1.00532	0.0121304		1283	1.00258	0.0104905		1283	1.01533	0.0216712		1283	1.00545	0.0179772		3207.5
1285	0.999826	0.00551826		1285	0.998837	0.00489568		1285	1.01036	0.0175498		1285	1.01771	0.0180309		3212.5
1287	1.01529	0.0162429		1287	1.02185	0.0223299		1287	1.0155	0.0276413		1287	1.00395	0.0201827		3217.5
1289	0.997035	0.0394347		1289	0.99885	0.0149349		1289	1.00291	0.0254653		1289	1.00875	0.0329233		3222.5
1291	0.99169	0.00656141		1291	1.00329	0.0209971		1291	1.01203	0.0230118		1291	1.01491	0.0243531		3227.5
1293	1.00493	0.010753		1293	1.00253	0.00290604		1293	1.00981	0.0118625		1293	1.01347	0.0249486		3232.5
1295	0.999918	0.00471628		1295	0.990173	0.0146457		1295	1.00583	0.0040788		1295	0.999168	0.00831787		3237.5
1297	1.00226	0.0114876		1297	1.01109	0.0177376		1297	1.00835	0.00730527		1297	1.01589	0.0167791		3242.5
1299	1.01209	0.0192362		1299	0.999445	0.0211977		1299	1.00335	0.0219158		1299	1.02166	0.02153		3247.5
1301	1.01443	0.0186131		1301	1.00111	0.00301463		1301	0.999974	0.0154364		1301	1.00098	0.0119558		3252.5
1303	0.998777	0.0146956		1303	0.987729	0.0127827		1303	1.00511	0.00925482		1303	1.00788	0.0118354		3257.5
1305	1.0217	0.0125325		1305	1.00146	0.0329428		1305	0.996463	0.0265128		1305	1.01337	0.00276197		3262.5
1307	0.98551	0.0133063		1307	1.00928	0.0210269		1307	1.00821	0.0185977		1307	1.00139	0.0196429		3267.5
1309	1.00818	0.00945255		1309	1.00432	0.0117181		1309	1.00646	0.0230994		1309	1.00648	0.0121268		3272.5
1311	0.997114	0.0208595		1311	1.01248	0.00887721		1311	1.01335	0.0168416		1311	1.00974	0.0106189		3277.5
1313	1.00328	0.0197495		1313	1.00166	0.00393553		1313	1.01625	0.0271772		1313	1.01976	0.0143633		3282.5
1315	1.00879	0.0054481		1315	0.996113	0.0138978		1315	1.0022	0.0254183		1315	1.01115	0.0139106		3287.5
1317	0.993489	0.0137427		1317	1.00965	0.0129811		1317	0.999933	0.0203584		1317	1.00057	0.010533		3292.5
1319	0.996515	0.0095506		1319	1.02345	0.00544968		1319	1.01679	0.0153182		1319	1.01269	0.0169345		3297.5
1321	1.01645	0.0125573		1321	1.00034	0.00644519		1321	1.00007	0.0125847		1321	1.0119	0.00396236		3302.5
1323	1.00518	0.0183124		1323	1.00989	0.00329179		1323	1.00525	0.00752703		1323	0.999206	0.0162967		3307.5
1325	1.00311	0.0245026		1325	1.00754	0.0215257		1325	0.997335	0.0311805		1325	1.00224	0.0117834		3312.5
1327	1.00413	0.0107853		1327	1.01237	0.00634768		1327	1.01153	0.0236691		1327	1.01232	0.0138179		3317.5
1329	1.00198	0.0230966		1329	0.988424	0.00951102		1329	0.999508	0.0206771		1329	1.00537	0.0294713		3322.5
1331	1.01148	0.0155992		1331	0.999216	0.0226688		1331	1.01479	0.0164256		1331	1.01087	0.0211837		3327.5
1333	1.00843	0.022499		1333	0.99733	0.00656063		1333	1.02067	0.0205476		1333	1.00675	0.0143912		3332.5
1335	1.00935	0.0153319		1335	0.998095	0.00554998		1335	1.00096	0.034086		1335	0.997473	0.0162077		3337.5
1337	0.993959	0.0222683		1337	0.997185	0.016692		1337	0.996202	0.0138974		1337	0.99939	0.0175901		3342.5
1339	1.00731	0.0159226		1339	1.00073	0.0083138		1339	1.00821	0.0124392		1339	1.01148	0.00907281		3347.5
1341	1.00476	0.00649592		1341	0.995427	0.00117993		1341	1.01369	0.00518493		1341	1.01339	0.00922698		3352.5
1343	0.990286	0.0113961		1343	1.01219	0.0131004		1343	1.01605	0.0169573		1343	1.00473	0.0235423		3357.5
1345	1.0018	0.0100549		1345	1.0177	0.00462716		1345	1.00251	0.00989099		1345	1.00324	0.0180325		3362.5
1347	1.00452	0.0157966		1347	1.01736	0.00519789		1347	1.02107	0.0250388		1347	1.00707	0.0169611		3367.5
1349	1.00937	0.00979837		1349	1.016	0.0250743		1349	0.9914	0.0130652		1349	1.01134	0.0190069		3372.5
1351	1.00271	0.0187183		1351	0.995873	0.0403515		1351	1.01372	0.0110818		1351	1.00276	0.025792		3377.5
1353	1.01243	0.00976018		1353	0.998336	0.0111822		1353	1.01403	0.0223369		1353	1.01029	0.017381		3382.5
1355	0.996323	0.0165082		1355	1.00181	0.0195708		1355	0.999046	0.00915687		1355	0.999722	0.0125062		3387.5
1357	1.02034	0.0160673		1357	1.00658	0.0124684		1357	1.01921	0.0160742		1357	1.01697	0.0198557		3392.5
1359	1.01675	0.0163944		1359	1.01081	0.0120192		1359	1.00552	0.0147763		1359	1.00791	0.0163918		3397.5
1361	1.00568	0.0160949		1361	0.99145	0.0349543		1361	1.01843	0.0142666		1361	1.00647	0.0405514		3402.5
1363	1.00445	0.0262415		1363	1.00007	0.0182064		1363	1.00533	0.0187412		1363	0.996365	0.0320164		3407.5
1365	1.00378	0.0145467		1365	0.996245	0.0119698		1365	1.00894	0.0153212		1365	1.01115	0.0131109		3412.5
1367	0.990627	0.0239169		1367	1.00488	0.0108977		1367	1.02218	0.017096		1367	0.997818	0.0226035		3417.5
1369	0.991192	0.025129		1369	1.01289	0.00923756		1369	1.01917	0.0137563		1369	0.993856	0.0239225		3422.5
1371	1.00388	0.0126863		1371	1.01073	0.0153323		1371	0.995785	0.0100476		1371	0.999596	0.0102902		3427.5
1373	0.999152	0.0182434		1373	1.0035	0.00765415		1373	1.00456	0.0147006		1373	1.01118	0.0234646		3432.5
1375	1.00441	0.0189978		1375	0.98782	0.0228345		1375	1.00217	0.0176214		1375	1.01246	0.0185491		3437.5
1377	0.99582	0.0139368		1377	1.01335	0.018021		1377	1.01783	0.0156197		1377	1.01426	0.0264149		3442.5
1379	1.00842	0.027746		1379	0.999713	0.0115201		1379	1.01208	0.0134355		1379	0.994202	0.0231826		3447.5
1381	0.999003	0.0131297		1381	0.986119	0.00297174		1381	0.998359	0.0147254		1381	0.9938	0.0105414		3452.5
1383	0.99257	0.0154696		1383	1.0068	0.0133199		1383	1.00926	0.0122401		1383	1.01425	0.0147631		3457.5
1385	1.00135	0.0237298		1385	0.99331	0.00487289		1385	1.00278	0.0136695		1385	1.01727	0.00947059		3462.5
1387	0.998252	0.0231967		1387	0.995957	0.00623153		1387	0.998352	0.00518131		1387	1.00341	0.0209674		3467.5
1389	1.00353	0.00926723		1389	1.00716	0.00828537		1389	1.01976	0.0129624		1389	1.01847	0.0103567		3472.5
1391	1.00466	0.00932301		1391	1.0083	0.0173279		1391	1.03079	0.0229034		1391	1.0042	0.00790275		3477.5
1393	1.00378	0.0119291		1393	0.99391	0.0156265		1393	1.01218	0.0327732		1393	1.01454	0.0115974		3482.5
1395	0.990556	0.0177431		1395	1.0104	0.00517319		1395	1.01322	0.0168069		1395	1.01201	0.0171234		3487.5
1397	1.00321	0.00804313		1397	1.01346	0.0109137		1397	1.00234	0.031922		1397	1.00749	0.00290516		3492.5
1399	0.992939	0.0159797		1399	1.00047	0.0186103		1399	1.01377	0.0194364		1399	1.01049	0.0161319		3497.5
1401	1.00014	0.0226225		1401	0.992517	0.0120484		1401	0.995931	0.0160642		1401	1.01762	0.00453213		3502.5
1403	0.998457	0.0222979		1403	1.01309	0.0130672		1403	0.999506	0.0273509		1403	1.00843	0.0370007		3507.5
1405	1.00165	0.0183441		1405	0.985466	0.0226137		1405	1.01513	0.0135004		1405	1.01437	0.00590157		3512.5
1407	1.00733	0.0281628		1407	1.01423	0.0179786		1407	0.990588	0.0195219		1407	1.0104	0.00430592		3517.5
1409	1.00197	0.0250244		1409	1.01131	0.0248228		1409	1.01029	0.0262606		1409	1.00824	0.0119118		3522.5
1411	1.00392	0.0142715		1411	0.998388	0.0141826		1411	1.00951	0.0242814		1411	1.02676	0.00457397		3527.5
1413	0.988421	0.017194		1413	0.999768	0.00386618		1413	1.00678	0.0240707		1413	1.00239	0.0256251		3532.5
1415	1.00756	0.0143504		1415	1.02946	0.0271655		1415	1.00253	0.0170306		1415	1.00471	0.00359613		3537.5
1417	1.00205	0.00680676		1417	0.98836	0.010793		1417	1.0033	0.0223906		1417	1.00097	0.00580357		3542.5
1419	0.997862	0.0176197		1419	0.998021	0.0174835		1419	1.00458	0.0134239		1419	1.01088	0.0027885
1421	0.997465	0.0269309		1421	1.00406	0.00676994		1421	1.00931	0.025905		1421	0.99819	0.00863795		act
1423	0.994891	0.00609374		1423	1.02083	0.00880611		1423	0.998287	0.00797015		1423	0.996947	0.00431327		act
1425	1.00119	0.0201368		1425	0.996889	0.00364035		1425	1.00754	0.0298005		1425	1.01443	0.0190128		Collection Time: 10/29/2024 2:41:54 PM
1427	1.00045	0.0102097		1427	1.00816	0.00897889		1427	1.01357	0.00699081		1427	1.00373	0.0215883		Operator Name :
1429	1.01509	0.0203402		1429	1.01169	0.00530953		1429	1.00258	0.0247445		1429	1.00274	0.0165587		Kinetics Software Version: 1.1(133)
1431	0.998283	0.019661		1431	0.975991	0.0188846		1431	1.00966	0.0256687		1431	1.00738	0.014892		Parameter List :
1433	1.01186	0.00678409		1433	0.991499	0.0157319		1433	0.999744	0.00746825		1433	1.01357	0.0213624		Report Time: Tue 29 Oct 02:41:54 PM 2024
1435	1.00283	0.00979191		1435	0.984522	0.0211579		1435	1.01138	0.0215181		1435	1.0102	0.0024733		Software version: 1.1(133)
1437	1.00192	0.00873152		1437	1.01961	0.00623428		1437	1.01778	0.00536603		1437	1.01022	0.02708		Operator:
1439	0.989406	0.0204515		1439	1.00992	0.013408		1439	1.00737	0.0235095		1439	1.01514	0.0234444		Instrument Parameters
1441	0.999791	0.0153552		1441	1.01352	0.0149056		1441	1.0008	0.0173183		1441	1.0156	0.0124161		Instrument Cary Eclipse
1443	1.00618	0.0126818		1443	0.995136	0.00594672		1443	0.992294	0.00884786		1443	0.998933	0.0217782		Instrument Serial Number EL06103226
1445	1.01206	0.00721438		1445	1.00375	0.00124004		1445	1.00469	0.0247814		1445	1.00166	0.0142526		Data mode Fluorescence
1447	0.987858	0.0134478		1447	1.00012	0.0202023		1447	1.01125	0.0216271		1447	1.01716	0.0271364		Ex. wavelength (nm) 365.00
1449	1.01239	0.0129657		1449	1.0063	0.0100949		1449	1.00306	0.0269578		1449	1.02584	0.0137034		Em. wavelength (nm) 407.00
1451	0.997081	0.0101642		1451	0.994851	0.0190178		1451	1.00792	0.0137337		1451	1.00602	0.0185035		Ex. Slit (nm) 5
1453	1.00817	0.0300199		1453	1.02572	0.0180412		1453	1.00533	0.00732877		1453	1.00914	0.0317825		Em. Slit (nm) 10
1455	0.994829	0.0215786		1455	1.00048	0.0149889		1455	1.02047	0.00894749		1455	1.01178	0.00978829		Averaging Time (s) 5.0000
1457	0.994245	0.00686457		1457	0.999005	0.00785942		1457	1.01219	0.0178945		1457	0.997526	0.0185039		Cycle time(s) 0.0000
1459	0.993708	0.0153422		1459	0.999212	0.0080926		1459	0.995413	0.0103791		1459	0.998661	0.00718721		Stop time(s) 5000.0000
1461	0.983736	0.0176991		1461	1.01303	0.0220086		1461	1.00403	0.00810015		1461	0.99776	0.0161917		Emission filter Open
1463	0.998102	0.0236214		1463	0.989656	0.0279115		1463	1.02278	0.0206257		1463	0.996843	0.0235413		Excitation Filter Auto
1465	0.993262	0.024213		1465	0.991148	0.0299721		1465	1.0097	0.00991061		1465	0.99108	0.0255847		PMT voltage (V) High
1467	0.99284	0.0187531		1467	0.992498	0.0288302		1467	1.01596	0.0142883		1467	1.0053	0.0225433		Multicell holder Multicell
1469	0.991952	0.00783746		1469	0.999095	0.0106903		1469	1.0081	0.0200308		1469	0.990452	0.0109105		Comments:
1471	0.989784	0.0157932		1471	1.01748	0.0223532		1471	1.00919	0.0159129		1471	1.00837	0.0125866		Method Log :
1473	1.00306	0.0130168		1473	0.990238	0.00134826		1473	1.00534	0.0114844		1473	0.999674	0.0103103		Method Name : C:\Documents and Settings\Administrator\Desktop\Your Data\Goska\Cor7\act_1.FBKN
1475	0.988884	0.00414465		1475	1.00754	0.0118859		1475	0.992231	0.0199878		1475	1.0086	0.0214651		Date/Time stamp: 9/6/2024 4:00:01 PM
1477	0.995314	0.00974796		1477	1.00792	0.00779954		1477	1.01545	0.0166506		1477	1.01222	0.0117723		Method Modifications:
1479	1.01036	0.0322224		1479	1.00463	0.0056801		1479	1.01566	0.0128785		1479	1.01167	0.0171901		PMT Volts Changed: 7/1/2010 6:29:06 PM
1481	1.00399	0.00778995		1481	1.00128	0.01699		1481	1.0162	0.0140239		1481	1.00711	0.0128639		Cell Changer Changed: 7/1/2010 6:29:06 PM
1483	1.00357	0.00973916		1483	1.01071	0.0200667		1483	1.01011	0.0220743		1483	1.0109	0.0105314		Cell4 Changed: 7/1/2010 6:29:06 PM
1485	0.998046	0.00274633		1485	0.999164	0.0136118		1485	1.00238	0.0114987		1485	1.02391	0.0192497		Auto Temp Setting Changed: 7/1/2010 6:29:06 PM
1487	1.0022	0.017772		1487	1.0134	0.0060491		1487	0.995634	0.016088		1487	0.999107	0.0027911		Monitoring device: Changed: 7/1/2010 6:29:06 PM
1489	1.00385	0.0201557		1489	0.999465	0.0152292		1489	1.00607	0.0171112		1489	1.01658	0.0158187		Block Temp Changed: 7/1/2010 6:29:06 PM
1491	1.00418	0.0188565		1491	1.00803	0.0104069		1491	0.991332	0.0259146		1491	1.00971	0.0222186		Block (°C): Changed: 7/1/2010 6:29:06 PM
1493	0.99376	0.0104498		1493	0.991593	0.0103221		1493	1.01166	0.0241851		1493	1.01308	0.0186358		Excitation Wavelength Changed: 7/1/2010 6:29:07 PM
1495	0.996765	0.0258129		1495	1.00213	0.00350806		1495	1.00226	0.0188725		1495	1.00569	0.0357467		Emission Wavelength Changed: 7/1/2010 6:29:07 PM
1497	1.00783	0.0118741		1497	0.983903	0.017594		1497	0.993102	0.0201738		1497	1.00241	0.00441116		Em. Slit Width (nm): Changed: 7/1/2010 6:29:07 PM
1499	1.0055	0.0220267		1499	0.992658	0.0180553		1499	1.00023	0.0165524		1499	1.02473	0.0114866		X mode Changed: 7/1/2010 6:29:07 PM
1501	1.01913	0.00826228		1501	0.995016	0.0143345		1501	1.00324	0.0119128		1501	1.01754	0.00504655		Ave. time (s): Changed: 7/1/2010 6:29:07 PM
1503	1.007	0.0166917		1503	0.997799	0.0130838		1503	0.999361	0.0145846		1503	1.01359	0.0278734		Stop Time 1 Changed: 7/1/2010 6:29:07 PM
1505	1.00517	0.014542		1505	0.992533	0.00480016		1505	0.988365	0.0254851		1505	1.00132	0.0126472		Emission PMT (V): Changed: 7/1/2010 6:29:07 PM
1507	1.00008	0.00897566		1507	1.00537	0.0107355		1507	0.990025	0.0114836		1507	1.01626	0.031703		Ave. time (s): Changed: 7/1/2010 6:29:27 PM
1509	1.01058	0.013464		1509	1.00062	0.0248508		1509	0.997757	0.00833551		1509	1.00141	0.0139588		Current Method Changed: 2/17/2011 12:12:02 PM
1511	1.00397	0.010977		1511	1.0042	0.00158148		1511	1.00388	0.0265564		1511	1.00513	0.00903893		Ave. time (s): Changed: 2/17/2011 12:55:06 PM
1513	0.999562	0.0140496		1513	0.997538	0.0168468		1513	1.01672	0.00863199		1513	0.98839	0.00581852		Stop Time 1 Changed: 2/17/2011 12:55:06 PM
1515	1.0067	0.0147812		1515	1.00987	0.0206002		1515	0.993591	0.0137115		1515	1.00019	0.0141673		Sample4 Changed: 2/17/2011 12:56:35 PM
1517	1.01998	0.0237642		1517	0.994418	0.0137042		1517	1.00413	0.0216661		1517	1.01327	0.0202655		Ave. time (s): Changed: 2/17/2011 2:51:29 PM
1519	0.986995	0.0248409		1519	1.01689	0.020532		1519	1.00721	0.011483		1519	0.998925	0.0151818		Sample4 Changed: 2/17/2011 3:09:37 PM
1521	0.985986	0.0121653		1521	1.01077	0.0241956		1521	1.00909	0.00349038		1521	0.998902	0.0238264		Sample4 Changed: 10/18/2011 5:15:57 PM
1523	1.00002	0.0122466		1523	1.00245	0.020668		1523	0.99621	0.0106233		1523	0.997222	0.0105348		Sample4 Changed: 10/18/2011 5:55:51 PM
1525	1.00182	0.0118818		1525	1.0011	0.0117046		1525	1.00225	0.0129275		1525	1.00095	0.0151997		Current Method Changed: 9/22/2022 2:15:26 PM
1527	0.975274	0.00584583		1527	1.01202	0.0194439		1527	1.01916	0.0055614		1527	0.992243	0.0291681		Auto Temp Setting Changed: 9/22/2022 2:16:26 PM
1529	0.996333	0.0129259		1529	1.00726	0.00373086		1529	1.01834	0.0220743		1529	0.999271	0.017965		Block (°C): Changed: 9/22/2022 2:16:26 PM
1531	1.01317	0.0205242		1531	0.997582	0.0116246		1531	0.990913	0.0227238		1531	1.01637	0.0183102		Ave. time (s): Changed: 9/22/2022 2:16:26 PM
1533	1.00953	0.0231027		1533	1.00422	0.00153883		1533	1.01053	0.0159693		1533	0.999475	0.0200572		Sample4 Changed: 9/22/2022 2:21:50 PM
1535	1.00067	0.0161566		1535	1.01449	0.0109504		1535	1.00434	0.0135252		1535	1.00618	0.0107253		Ave. time (s): Changed: 9/22/2022 2:58:26 PM
1537	1.01123	0.0183372		1537	0.998342	0.0170254		1537	1.00696	0.0111938		1537	1.02035	0.014309		Sample4 Changed: 9/22/2022 2:58:43 PM
1539	1.00373	0.00750623		1539	0.985992	0.00995396		1539	1.00373	0.00724485		1539	1.00486	0.0242586		Ave. time (s): Changed: 9/27/2022 12:08:08 PM
1541	0.999452	0.01055		1541	1.00826	0.00566134		1541	1.01893	0.0167721		1541	1.00748	0.0148646		Sample4 Changed: 9/27/2022 12:40:17 PM
1543	1.01167	0.0165597		1543	0.99801	0.0127489		1543	1.01253	0.0123754		1543	1.02308	0.0230515		Stop Time 1 Changed: 9/27/2022 3:29:18 PM
1545	1.00611	0.00991149		1545	1.00984	0.0211104		1545	1.00131	0.0120808		1545	1.00968	0.0219906		Ave. time (s): Changed: 10/13/2022 4:31:06 PM
1547	1.01606	0.0125593		1547	1.00528	0.0109673		1547	1.00617	0.0149198		1547	1.02155	0.0178527		Ave. time (s): Changed: 10/13/2022 4:54:21 PM
1549	0.99237	0.00656712		1549	0.999072	0.00343396		1549	0.990452	0.0170272		1549	0.997851	0.0165323		Ave. time (s): Changed: 10/13/2022 5:14:51 PM
1551	1.00192	0.0231014		1551	1.00658	0.0231781		1551	1.00131	0.0206063		1551	1.00942	0.0129114		Sample4 Changed: 1/16/2023 10:45:03 AM
1553	1.00421	0.0135196		1553	1.0041	0.0167215		1553	1.00501	0.0161386		1553	1.00441	0.0144626		X mode Changed: 4/20/2023 2:45:01 PM
1555	0.996731	0.0204896		1555	1.00495	0.0115433		1555	1.00737	0.0085561		1555	1.00989	0.0204099		Stop Time 1 Changed: 4/20/2023 2:45:01 PM
1557	1.01127	0.00793725		1557	1.00378	0.00513375		1557	1.00938	0.00724158		1557	1.00067	0.0182887		Sample4 Changed: 12/15/2023 1:48:04 PM
1559	1.00413	0.0238157		1559	1.00052	0.0228931		1559	1.00359	0.013659		1559	1.00331	0.0289864		X mode Changed: 12/15/2023 2:09:08 PM
1561	1.00452	0.0109482		1561	0.995391	0.0180095		1561	1.01324	0.030894		1561	1.0105	0.0148189		Stop Time 1 Changed: 12/15/2023 2:09:08 PM
1563	1.00703	0.0338134		1563	1.00193	0.0227872		1563	0.98796	0.0265469		1563	1.01544	0.0189744		Ave. time (s): Changed: 12/15/2023 3:52:08 PM
1565	0.988911	0.007247		1565	0.995847	0.00753151		1565	1.00661	0.0125981		1565	1.00248	0.00571794		Y max Changed: 5/20/2024 4:43:21 PM
1567	1.0079	0.0137718		1567	0.988764	0.0140835		1567	0.99649	0.0187591		1567	1.00207	0.00855952		End Method Modifications
1569	0.999139	0.0104412		1569	0.993053	0.022677		1569	0.99776	0.0261865		1569	1.00505	0.0127961
1571	1.00561	0.0184269		1571	1.00494	0.0133571		1571	1.01201	0.0142667		1571	1.0059	0.0126245
1573	1.0089	0.0053816		1573	1.00734	0.0160758		1573	1.0018	0.0133107		1573	1.02038	0.013779
1575	0.992335	0.0148811		1575	1.00401	0.0101757		1575	1.00962	0.00821893		1575	1.01458	0.0309221
1577	1.0059	0.0339918		1577	1.00204	0.0111696		1577	1.03285	0.0164944		1577	1.00737	0.0104675
1579	0.999598	0.00555471		1579	0.997614	0.010711		1579	0.999271	0.0183899		1579	1.01368	0.0415229
1581	1.00215	0.00593714		1581	1.01431	0.0203053		1581	1.01065	0.00578782		1581	0.999089	0.0203334
1583	1.0015	0.0141466		1583	0.998921	0.0124365		1583	1.00343	0.0164477		1583	1.00054	0.0156316
1585	1.01097	0.000838606		1585	1.01672	0.0082821		1585	1.01433	0.0118338		1585	1.01174	0.0290566
1587	0.993891	0.0114148		1587	1.01095	0.00239107		1587	0.996224	0.00686006		1587	1.00928	0.0208239
1589	1.01771	0.0165144		1589	0.994128	0.0274398		1589	1.00235	0.0156856		1589	1.01912	0.0204859
1591	0.99414	0.0173124		1591	1.00315	0.0191574		1591	1.01848	0.00914585		1591	0.993665	0.0170186
1593	1.00672	0.0166236		1593	0.993155	0.0185203		1593	1.01462	0.0170523		1593	1.00483	0.0226477
1595	0.999147	0.018133		1595	0.990788	0.0143426		1595	1.0046	0.0255278		1595	1.00331	0.0240325
1597	0.988293	0.0123067		1597	0.982685	0.017818		1597	1.00797	0.0196073		1597	1.00232	0.00521664
1599	1.00419	0.00495937		1599	0.989934	0.0178103		1599	1.02158	0.0171561		1599	1.01191	0.0151507
1601	0.998653	0.0170532		1601	0.994391	0.0221959		1601	1.00191	0.0146051		1601	1.00264	0.0133016
1603	0.992345	0.0181902		1603	1.01139	0.00898613		1603	1.00339	0.0215046		1603	0.984364	0.0153804
1605	0.994283	0.00841642		1605	0.99605	0.00480243		1605	0.994677	0.00812294		1605	1.00522	0.00775916
1607	1.00386	0.0223442		1607	0.992504	0.013524		1607	1.01449	0.0129825		1607	1.0208	0.0236375
1609	0.997253	0.00643755		1609	0.998617	0.0144231		1609	1.00858	0.0155186		1609	1.00624	0.0162588
1611	1.00151	0.0205703		1611	0.996132	0.0168385		1611	1.00158	0.00598195		1611	0.992829	0.0245315
1613	1.00798	0.0153441		1613	0.997673	0.00827614		1613	1.00018	0.010318		1613	1.00928	0.00907997
1615	0.999865	0.00875581		1615	1.00986	0.0105316		1615	1.00043	0.0254191		1615	1.00841	0.0168081
1617	0.995003	0.024832		1617	0.995324	0.00199863		1617	0.999328	0.0174026		1617	1.01241	0.0315427
1619	1.00564	0.0127263		1619	0.993167	0.0170476		1619	1.01268	0.0120107		1619	1.00982	0.00881078
1621	1.00276	0.0256605		1621	1.02615	0.017154		1621	1.01346	0.0114383		1621	0.998195	0.0127141
1623	0.998222	0.0236489		1623	0.989974	0.0139703		1623	1.01377	0.0075685		1623	1.01455	0.0177599
1625	1.00534	0.00885691		1625	0.995003	0.0208909		1625	0.998642	0.0142007		1625	1.00229	0.0123957
1627	1.00881	0.0117643		1627	0.981421	0.0243553		1627	0.996468	0.00432903		1627	1.01325	0.0143157
1629	0.992282	0.0241553		1629	1.00077	0.00285827		1629	1.00191	0.0181373		1629	0.99922	0.00467696
1631	1.00268	0.00685856		1631	1.0003	0.00934689		1631	1.00094	0.0113515		1631	1.01684	0.00566145
1633	1.00353	0.014692		1633	0.99723	0.0201962		1633	1.00419	0.0299358		1633	1.01501	0.0201826
1635	1.0004	0.0206627		1635	1.00392	0.0397449		1635	1.01509	0.0113363		1635	0.998627	0.0138838
1637	1.001	0.020514		1637	1.00823	0.0177028		1637	1.00659	0.00958345		1637	0.99056	0.0267168
1639	0.987049	0.00862124		1639	1.01642	0.0112507		1639	1.01459	0.00805321		1639	0.995091	0.0135491
1641	0.992864	0.0217898		1641	0.986794	0.0171152		1641	1.01266	0.0194015		1641	0.993933	0.00462182
1643	0.98922	0.0157518		1643	1.00522	0.00254018		1643	1.01099	0.0116276		1643	0.998703	0.0223899
1645	1.00936	0.0223051		1645	1.00611	0.00509228		1645	1.00751	0.00753005		1645	0.99508	0.0184487
1647	0.988546	0.0167898		1647	1.01441	0.00701429		1647	1.01025	0.01305		1647	1.01583	0.0142151
1649	1.01278	0.0102689		1649	0.998713	0.0395305		1649	0.986675	0.0263703		1649	1.0079	0.00882882
1651	0.999556	0.0142944		1651	1.02043	0.0225978		1651	1.00929	0.0214926		1651	1.01284	0.0169983
1653	0.997972	0.0197195		1653	1.00058	0.0135752		1653	1.00969	0.0168799		1653	0.99251	0.0178005
1655	1.00484	0.00832613		1655	1.0011	0.0225323		1655	1.00483	0.0220447		1655	1.00741	0.0134911
1657	1.01367	0.0223064		1657	1.00791	0.00873579		1657	1.00564	0.0211492		1657	1.00476	0.0172853
1659	1.00581	0.0345987		1659	1.00788	0.00979599		1659	0.991055	0.024491		1659	1.02256	0.00395992
1661	1.01161	0.0246881		1661	1.00411	0.00829768		1661	1.00065	0.0237136		1661	0.996263	0.0186915
1663	1.01433	0.0143555		1663	1.00148	0.0145951		1663	1.00765	0.0125607		1663	1.0146	0.016037
1665	0.99748	0.0153655		1665	1.01386	0.0188762		1665	1.01534	0.0114133		1665	0.990781	0.00834851
1667	1.00479	0.0048795		1667	0.997557	0.0236118		1667	1.00025	0.00487315		1667	1.00929	0.00906393
1669	1.01591	0.0184146		1669	1.01537	0.0235606		1669	1.00508	0.0183858		1669	0.99592	0.014077
1671	1.00175	0.0222303		1671	1.00873	0.0204777		1671	1.00216	0.00378921		1671	1.01999	0.0199502
1673	0.995946	0.0127605		1673	1.00809	0.0276043		1673	1.01066	0.0097188		1673	0.996508	0.00911642
1675	0.988058	0.00635342		1675	1.01381	0.00671974		1675	0.998923	0.00441998		1675	1.00795	0.0142106
1677	0.993442	0.0165013		1677	0.998359	0.0120579		1677	1.00431	0.0125189		1677	1.00623	0.00896939
1679	1.00015	0.0243199		1679	0.993445	0.00717751		1679	1.00393	0.0140963		1679	1.01464	0.0236188
1681	0.990844	0.0225342		1681	0.997847	0.0136976		1681	0.997666	0.0159781		1681	0.979393	0.00894285
1683	1.00547	0.00282778		1683	1.00031	0.016916		1683	0.998389	0.00381107		1683	1.01669	0.0142323
1685	1.00176	0.00699464		1685	0.992677	0.0102165		1685	1.00357	0.0145365		1685	1.01122	0.00743036
1687	1.00255	0.0153019		1687	1.01573	0.0120307		1687	1.02243	0.0343057		1687	1.00498	0.010575
1689	1.00579	0.0169296		1689	0.987495	0.0187816		1689	1.01601	0.0254891		1689	0.997504	0.0343287
1691	1.02197	0.0220377		1691	1.00087	0.0112546		1691	1.00246	0.0235928		1691	1.01183	0.0143536
1693	0.998874	0.0101096		1693	0.997224	0.00955369		1693	1.00621	0.0167563		1693	0.999937	0.0228497
1695	1.00109	0.0140697		1695	0.996116	0.0201083		1695	1.00105	0.0075997		1695	0.991646	0.00398203
1697	1.00565	0.0133037		1697	0.99562	0.00484112		1697	1.0182	0.0165746		1697	1.0162	0.0164532
1699	0.99331	0.0118282		1699	0.999244	0.0182999		1699	1.00227	0.0114166		1699	1.01475	0.0271422
1701	1.00407	0.0264799		1701	1.01232	0.0128824		1701	0.994075	0.0120058		1701	1.00374	0.0137204
1703	1.0104	0.014863		1703	1.01706	0.0150972		1703	1.01379	0.0168046		1703	1.00596	0.0150836
1705	1.0046	0.00292797		1705	1.00905	0.0132302		1705	1.00208	0.0081622		1705	1.00909	0.0061237
1707	0.996892	0.0188378		1707	1.00315	0.00984619		1707	0.998205	0.00981961		1707	1.01001	0.0143086
1709	1.00155	0.0152823		1709	1.01107	0.0137784		1709	1.01608	0.014002		1709	1.00084	0.0134069
1711	1.00063	0.0135352		1711	0.993695	0.0179959		1711	1.01013	0.00741717		1711	1.00662	0.00351791
1713	1.00446	0.0128496		1713	1.02315	0.0158713		1713	1.00684	0.0285683		1713	1.01922	0.0251566
1715	1.01134	0.0217307		1715	1.01045	0.0218034		1715	1.02148	0.015986		1715	1.01899	0.0110339
1717	0.996913	0.00864358		1717	0.989798	0.00649543		1717	0.999511	0.0208384		1717	1.0077	0.0103336
1719	1.00164	0.0223822		1719	0.995542	0.00676535		1719	1.00414	0.0163626		1719	1.01992	0.00718195
1721	0.997575	0.0171845		1721	0.995777	0.0133191		1721	1.00918	0.0164288		1721	1.00884	0.0184864
1723	1.00229	0.0149961		1723	0.999126	0.000979597		1723	0.998751	0.00530068		1723	0.999536	0.016897
1725	0.989495	0.00976544		1725	1.00027	0.0120648		1725	0.997081	0.0338755		1725	1.01093	0.0248767
1727	0.996814	0.0317886		1727	1.01348	0.00895094		1727	1.00154	0.0194092		1727	0.996	0.0365325
1729	0.984115	0.0292533		1729	1.00139	0.0116967		1729	1.00337	0.0260534		1729	1.01226	0.023504
1731	1.00962	0.00718135		1731	1.00994	0.00721834		1731	1.00581	0.00934002		1731	1.01828	0.0149841
1733	0.999926	0.0133015		1733	1.00343	0.0246569		1733	1.00282	0.0169797		1733	1.01762	0.0133605
1735	1.00233	0.0103528		1735	0.997341	0.0180578		1735	0.995664	0.0141893		1735	1.00821	0.00650229
1737	0.992976	0.0226069		1737	1.00691	0.0233675		1737	1.00552	0.0164316		1737	0.99534	0.0259125
1739	1.00281	0.00936311		1739	1.01317	0.0140996		1739	1.01873	0.0155567		1739	1.01686	0.027454
1741	0.995952	0.0173746		1741	1.0083	0.0168637		1741	1.01685	0.012547		1741	0.989632	0.0242273
1743	1.00296	0.0227894		1743	1.00861	0.00894871		1743	1.01444	0.0146338		1743	0.998445	0.00937319
1745	1.00883	0.00749462		1745	1.01591	0.0189113		1745	1.0048	0.0165373		1745	1.01152	0.0275081
1747	1.00709	0.0112771		1747	1.00297	0.0261337		1747	1.00264	0.0114619		1747	1.00854	0.00942338
1749	0.99643	0.0172796		1749	1.00662	0.0132199		1749	1.00622	0.0121046		1749	1.0067	0.0202037
1751	0.99325	0.0120189		1751	1.01731	0.019613		1751	0.997311	0.0187079		1751	1.0075	0.00251971
1753	1.00458	0.0157565		1753	1.00307	0.00737691		1753	1.00724	0.0174981		1753	1.0095	0.0160965
1755	1.00207	0.0175095		1755	1.00734	0.00525009		1755	1.01199	0.02373		1755	1.01526	0.00698654
1757	1.00076	0.0125216		1757	0.997652	0.0169586		1757	1.01747	0.0301391		1757	1.00654	0.0147986
1759	1.00273	0.0101003		1759	0.97878	0.0118156		1759	0.997756	0.0083405		1759	1.00236	0.00901231
1761	0.997043	0.0105351		1761	1.00371	0.0105156		1761	1.00937	0.0129767		1761	1.0173	0.0215787
1763	1.00199	0.00768975		1763	0.995705	0.0191295		1763	0.993094	0.00994943		1763	1.014	0.00360528
1765	1.01192	0.01504		1765	1.00056	0.0034659		1765	1.02251	0.015994		1765	1.01986	0.00896438
1767	0.990574	0.0145544		1767	1.00325	0.0146615		1767	0.995599	0.0146075		1767	1.00216	0.0119161
1769	1.00277	0.00381844		1769	0.998522	0.00914971		1769	1.00711	0.00890855		1769	1.02061	0.0161411
1771	0.999926	0.010984		1771	1.00316	0.00573928		1771	1.01649	0.0189293		1771	0.993278	0.0187868
1773	0.994598	0.0118566		1773	0.994896	0.010096		1773	1.00641	0.0189674		1773	0.997135	0.00991701
1775	1.01751	0.0300019		1775	1.0052	0.0095345		1775	1.0083	0.00800228		1775	1.008	0.0240514
1777	0.998645	0.0149491		1777	0.989822	0.0241258		1777	1.00681	0.0205185		1777	0.99657	0.0152141
1779	0.995319	0.00874751		1779	1.00416	0.0157181		1779	0.998709	0.0110665		1779	0.996247	0.012464
1781	0.990791	0.00597464		1781	1.00436	0.0416381		1781	1.01075	0.0151034		1781	0.991486	0.0175805
1783	1.00118	0.0125025		1783	1.00326	0.0158861		1783	1.00222	0.0108628		1783	1.0095	0.0274962
1785	1.00329	0.031071		1785	1.01164	0.00358779		1785	1.02931	0.0186001		1785	0.978426	0.00939923
1787	1.00411	0.0297239		1787	1.00472	0.00878129		1787	1.00845	0.00459728		1787	0.986331	0.021509
1789	0.99234	0.00780696		1789	1.00185	0.0210327		1789	1.01121	0.0143952		1789	0.996975	0.00366022
1791	0.993738	0.0184741		1791	1.00877	0.0160499		1791	1.01245	0.0112072		1791	1.00591	0.013582
1793	1.01523	0.0140223		1793	1.0068	0.0129129		1793	1.01026	0.0157037		1793	1.00552	0.0180085
1795	1.00486	0.0102714		1795	0.992553	0.0104728		1795	1.00649	0.0173751		1795	1.00822	0.00809798
1797	1.00697	0.0137596		1797	1.01406	0.0223281		1797	1.01406	0.00852514		1797	1.01664	0.0134511
1799	1.0012	0.0229041		1799	1.00121	0.0240652		1799	1.00429	0.0043608		1799	1.02742	0.0178945
1801	0.996116	0.0107364		1801	1.01897	0.0114533		1801	1.00255	0.0201189		1801	1.00097	0.0178536
1803	1.00712	0.0128734		1803	1.0221	0.0218885		1803	1.01641	0.021181		1803	1.00526	0.0182083
1805	1.0126	0.0221087		1805	1.00151	0.00918158		1805	1.00293	0.0248441		1805	1.01716	0.00677022
1807	1.00208	0.0219682		1807	1.00581	0.0179032		1807	1.01978	0.0223649		1807	0.993852	0.016331
1809	1.00216	0.0132265		1809	0.989561	0.00965519		1809	1.00681	0.0109627		1809	1.00949	0.0126193
1811	1.01443	0.0129689		1811	1.00654	0.0184824		1811	1.00898	0.0238951		1811	1.00687	0.0221267
1813	0.997076	0.022744		1813	1.01447	0.0144473		1813	1.00705	0.00822772		1813	1.00762	0.0238535
1815	0.99968	0.0281277		1815	1.00568	0.0197084		1815	1.00829	0.0307619		1815	1.0026	0.0162456
1817	0.996664	0.018367		1817	1.00466	0.0259364		1817	1.00522	0.0136516		1817	1.01105	0.0250783
1819	1.00332	0.0154539		1819	0.998189	0.024672		1819	1.0131	0.015225		1819	1.00747	0.0109844
1821	0.986129	0.0229431		1821	1.02118	0.00197955		1821	0.996523	0.0163471		1821	0.996148	0.0272497
1823	1.00494	0.0139783		1823	0.9956	0.00685564		1823	1.00313	0.0100329		1823	1.01224	0.0175756
1825	1.00138	0.014732		1825	0.9944	0.0190752		1825	0.989381	0.0167533		1825	1.01003	0.0118121
1827	0.995083	0.0282038		1827	0.999747	0.0228298		1827	1.00965	0.0286157		1827	1.01712	0.00567675
1829	1.00383	0.0138107		1829	1.00182	0.0164534		1829	1.00559	0.00709114		1829	0.996007	0.0138635
1831	1.0108	0.0174523		1831	1.0007	0.00840666		1831	1.00342	0.0252058		1831	1.00418	0.0134247
1833	1.0005	0.00670232		1833	1.00896	0.0125719		1833	1.00007	0.0112198		1833	1.01297	0.0180607
1835	0.996581	0.0157535		1835	0.99264	0.0130254		1835	1.00948	0.0292207		1835	1.00227	0.0291648
1837	1.01673	0.00983327		1837	0.998658	0.0156589		1837	1.01243	0.0156827		1837	1.0055	0.0283732
1839	1.00797	0.00483667		1839	0.992267	0.0167969		1839	1.00785	0.00565146		1839	1.01346	0.0179809
1841	0.999725	0.0150576		1841	1.00288	0.0191708		1841	1.01623	0.00697447		1841	1.00172	0.00565624
1843	0.991213	0.0175263		1843	0.986898	0.00539001		1843	1.00328	0.024082		1843	0.996382	0.0187106
1845	0.993644	0.0291391		1845	1.00587	0.0260692		1845	1.00079	0.0212564		1845	0.997479	0.0284422
1847	1.00833	0.0243778		1847	0.987062	0.00133367		1847	1.01579	0.00572777		1847	1.02323	0.0106768
1849	0.998723	0.0158469		1849	1.00494	0.0217785		1849	1.01428	0.00459564		1849	1.01118	0.0235761
1851	1.00405	0.0241405		1851	0.995338	0.0134322		1851	0.99271	0.0167534		1851	1.01399	0.00832071
1853	0.993412	0.0274078		1853	0.999102	0.0108952		1853	1.00359	0.0175561		1853	1.01748	0.0037589
1855	0.999384	0.014163		1855	0.997417	0.0063199		1855	1.00344	0.0169937		1855	0.99877	0.0184527
1857	1.001	0.0101724		1857	0.989552	0.0105031		1857	0.992456	0.0204987		1857	0.993469	0.000330797
1859	0.99926	0.0181988		1859	1.00115	0.0251561		1859	1.0241	0.0108667		1859	1.01248	0.0335439
1861	0.999383	0.00408387		1861	1.0057	0.0163053		1861	1.00212	0.0309423		1861	1.00071	0.00986599
1863	1.01873	0.0252315		1863	0.984409	0.0218118		1863	0.989526	0.0132993		1863	1.00749	0.0219478
1865	1.01447	0.0102042		1865	0.998321	0.00601282		1865	1.00337	0.0190243		1865	1.01071	0.0260979
1867	1.00288	0.0287175		1867	0.977512	0.0156414		1867	1.00249	0.0215467		1867	1.0109	0.0332341
1869	1.00174	0.0186009		1869	1.00445	0.00927434		1869	1.01471	0.0366546		1869	1.00588	0.00974064
1871	0.999973	0.0139408		1871	0.985898	0.0136332		1871	1.02185	0.00589106		1871	1.00091	0.0180986
1873	1.00931	0.0187399		1873	1.00112	0.0147575		1873	0.991253	0.00718107		1873	1.01934	0.0134393
1875	1.01285	0.0110183		1875	1.0023	0.0141824		1875	1.00657	0.0226461		1875	1.01883	0.00460488
1877	0.991946	0.011475		1877	0.983382	0.0143933		1877	0.993759	0.0240056		1877	1.01644	0.0251284
1879	1.00221	0.0191005		1879	0.997083	0.0101437		1879	1.00695	0.0122956		1879	1.00395	0.0373219
1881	0.994805	0.0140024		1881	0.998216	0.00968468		1881	1.02155	0.00570294		1881	1.01519	0.0259389
1883	0.998453	0.00958083		1883	0.994694	0.0308567		1883	1.00736	0.0120039		1883	1.00316	0.0102827
1885	1.00455	0.0166952		1885	0.993771	0.00865241		1885	1.00414	0.0270679		1885	1.00566	0.0232697
1887	1.00255	0.0190811		1887	0.977773	0.0202414		1887	1.00265	0.0206816		1887	1.01401	0.00536752
1889	1.009	0.00588913		1889	1.0022	0.00831024		1889	1.00953	0.0124838		1889	1.02456	0.0249836
1891	1.00481	0.0207445		1891	1.00877	0.0315559		1891	1.00985	0.0140457		1891	1.00977	0.00936004
1893	1.00084	0.0175616		1893	1.02543	0.0332881		1893	1.00652	0.017574		1893	1.00477	0.016627
1895	0.989047	0.00585353		1895	0.993463	0.0291618		1895	1.01757	0.0268365		1895	1.00638	0.0197355
1897	1.00371	0.0187901		1897	0.991175	0.0108212		1897	1.00312	0.0240719		1897	1.02321	0.0232492
1899	0.996899	0.0123223		1899	0.998189	0.0174824		1899	1.00713	0.00883564		1899	1.01068	0.0168954
1901	1.00284	0.0225975		1901	1.00193	0.022302		1901	0.994266	0.0209806		1901	0.998872	0.00918655
1903	0.992312	0.0163122		1903	0.99712	0.0242044		1903	0.999385	0.0154913		1903	0.998144	0.0195387
1905	0.992216	0.0221837		1905	0.994681	0.0227077		1905	0.999579	0.0171304		1905	0.997358	0.0240506
1907	0.995352	0.0157468		1907	0.998634	0.0163444		1907	0.992537	0.0144403		1907	0.997193	0.0149884
1909	0.999611	0.0267807		1909	1.0105	0.00621759		1909	0.997525	0.00697163		1909	1.01576	0.00620237
1911	1.01213	0.0069153		1911	0.992166	0.0177019		1911	1.01129	0.0193884		1911	1.0028	0.00917399
1913	0.996956	0.0262969		1913	1.00238	0.0113854		1913	0.995747	0.00370073		1913	0.99574	0.0285341
1915	0.998766	0.018785		1915	0.99017	0.0180673		1915	1.01052	0.0113178		1915	0.999597	0.00897079
1917	0.997817	0.00890843		1917	1.01302	0.00813966		1917	1.0038	0.00542944		1917	1.00515	0.0175025
1919	1.00236	0.0161522		1919	0.989023	0.0228104		1919	1.01386	0.0083173		1919	1.00965	0.00969808
1921	1.01961	0.0239454		1921	0.997489	0.0129417		1921	1.01474	0.0285484		1921	1.01588	0.00954831
1923	0.999349	0.0130494		1923	0.988237	0.00263185		1923	0.998995	0.0216777		1923	1.00352	0.0141761
1925	0.994141	0.0158058		1925	0.998943	0.00288268		1925	1.01072	0.035051		1925	0.994963	0.025135
1927	0.996102	0.00460442		1927	0.997771	0.0147607		1927	0.999545	0.020905		1927	1.01472	0.0235075
1929	1.00413	0.00608774		1929	1.00533	0.00477285		1929	1.01964	0.0131538		1929	1.01883	0.011863
1931	0.99224	0.014404		1931	0.993	0.0187263		1931	1.00886	0.024553		1931	0.995492	0.0113001
1933	1.00041	0.00422159		1933	0.997168	0.00672136		1933	1.00908	0.00726378		1933	1.00764	0.018082
1935	1.0161	0.0252221		1935	1.00916	0.0169917		1935	1.00699	0.0143712		1935	0.99091	0.0204695
1937	1.00554	0.0126572		1937	1.00788	0.00413133		1937	0.99919	0.0177627		1937	1.00388	0.00999187
1939	1.00939	0.00936948		1939	0.999713	0.011093		1939	1.0123	0.0134844		1939	1.00541	0.00952462
1941	1.0101	0.015597		1941	0.984956	0.0126525		1941	1.00236	0.0166346		1941	1.02008	0.0158861
1943	1.01172	0.0198489		1943	0.991293	0.0244949		1943	1.00661	0.00895679		1943	1.01752	0.00894042
1945	1.00374	0.012047		1945	0.984237	0.0101905		1945	1.00314	0.0110424		1945	1.00104	0.014352
1947	1.00559	0.0292179		1947	0.985724	0.0130786		1947	1.00131	0.0193819		1947	1.01168	0.0211599
1949	1.00318	0.020677		1949	1.0007	0.00452762		1949	1.00849	0.0160288		1949	0.995748	0.00366524
1951	0.993497	0.0114984		1951	0.996339	0.00932735		1951	0.994796	0.0345936		1951	0.996756	0.0212264
1953	1.00531	0.0275746		1953	0.994579	0.0155597		1953	1.00702	0.00775605		1953	0.995517	0.0147472
1955	1.00764	0.0202815		1955	0.995089	0.0237117		1955	0.998418	0.00751734		1955	0.998476	0.0117087
1957	0.999912	0.00862535		1957	0.983615	0.0139342		1957	1.00449	0.00422025		1957	1.00857	0.0195958
1959	1.00727	0.00644288		1959	1.0021	0.021307		1959	1.01348	0.015349		1959	1.0058	0.0211379
1961	1.00713	0.0214597		1961	0.997236	0.0105192		1961	0.997993	0.000592331		1961	1.01713	0.0157537
1963	0.991861	0.0235222		1963	0.992304	0.0150632		1963	1.00538	0.0204142		1963	1.01283	0.0139064
1965	1.00055	0.0114815		1965	1.00537	0.00647371		1965	1.00936	0.00643955		1965	1.01069	0.0169661
1967	1.00287	0.0140042		1967	0.998929	0.0153852		1967	0.996386	0.0109389		1967	1.00325	0.0196783
1969	1.01688	0.00970907		1969	0.99087	0.0172301		1969	1.01813	0.007788		1969	1.0266	0.00637514
1971	0.995237	0.0224281		1971	1.00397	0.011081		1971	0.983164	0.0150579		1971	0.998736	0.0333574
1973	0.992069	0.0174802		1973	1.01485	0.0161818		1973	1.01066	0.00895808		1973	0.998659	0.0310813
1975	0.998698	0.00760499		1975	1.00217	0.0224264		1975	1.00768	0.00900174		1975	1.00791	0.0206974
1977	0.99866	0.0104536		1977	0.981376	0.0186712		1977	1.01974	0.0121651		1977	1.00493	0.0180109
1979	1.00136	0.0121298		1979	0.994333	0.0294848		1979	1.00073	0.0193038		1979	0.996978	0.0115707
1981	1.0098	0.0150586		1981	1.00873	0.0131172		1981	1.01923	0.0225182		1981	1.01866	0.0163096
1983	1.0082	0.00560126		1983	1.00969	0.0111339		1983	1.00887	0.0138224		1983	1.00732	0.00999952
1985	1.00808	0.0095675		1985	0.999306	0.0178428		1985	0.99941	0.0171472		1985	1.01814	0.0149694
1987	0.98919	0.0118996		1987	1.00001	0.0132018		1987	1.00515	0.0107245		1987	1.00622	0.00721946
1989	1.00184	0.0115207		1989	1.0094	0.0380127		1989	1.01435	0.0151179		1989	1.01258	0.00557638
1991	0.999642	0.0131274		1991	0.996569	0.0276072		1991	1.00704	0.0162272		1991	1.0057	0.00761804
1993	0.99309	0.022143		1993	0.992431	0.00979859		1993	0.994639	0.011648		1993	0.997541	0.0108649
1995	1.01838	0.0100083		1995	0.986202	0.00794802		1995	1.01345	0.018525		1995	1.013	0.0104094
1997	0.994667	0.0190385		1997	0.97912	0.0122014		1997	1.01177	0.0172686		1997	1.00507	0.00661774
1999	0.999864	0.0229177		1999	0.998417	0.023415		1999	1.00188	0.00999549		1999	1.01841	0.0156023
2001	0.998888	0.0180806		2001	1.0029	0.00763166		2001	1.01077	0.0252715		2001	1.01577	0.0250829
2003	0.999371	0.0152825		2003	1.00703	0.00764231		2003	0.99648	0.0150589		2003	1.01278	0.0114501
2005	1.00592	0.0279269		2005	0.983354	0.0209247		2005	1.01328	0.0288607		2005	0.992566	0.0179255
2007	1.00759	0.0195164		2007	0.995208	0.0149896		2007	1.0088	0.0137372		2007	1.00735	0.0164661
2009	1.00056	0.027167		2009	1.00514	0.0199254		2009	0.994979	0.011601		2009	0.998566	0.00908729
2011	0.994858	0.0161142						2011	1.00116	0.0211403		2011	0.991632	0.0149405
2013	0.992866	0.017374						2013	1.00277	0.0161229		2013	1.00019	0.0251555
2015	0.999061	0.00597626						2015	1.00672	0.0200029		2015	1.01663	0.0160629
2017	0.994549	0.0175968						2017	1.00878	0.0283421		2017	1.00204	0.0156725
2019	0.996292	0.010917						2019	0.996268	0.0241248		2019	1.01132	0.0224529
2021	1.00654	0.0321262						2021	1.0043	0.0104837		2021	0.996428	0.0304664
2023	1.00983	0.00690807						2023	0.995049	0.0134661		2023	1.0037	0.000974759
2025	0.99921	0.0135602		act				2025	1.01368	0.0148285		2025	1.02263	0.0231687
2027				act				2027	0.987104	0.0267789		2027	1.01024	0.012647
2029				Collection Time: 9/10/2024 3:44:03 PM				2029	1.01003	0.0143653		2029	0.98503	0.0200059
2031				Operator Name :				2031	1.00062	0.0170358		2031	1.01821	0.0260336
2033				Kinetics Software Version: 1.1(133)				2033	1.00153	0.0181242		2033	1.00867	0.0180949
2035				Parameter List :				2035	1.01324	0.00385674		2035	0.983366	0.000469161
2037				Report Time: Tue 10 Sep 03:44:03 PM 2024				2037	1.01359	0.0139482		2037	1.00363	0.0301177
2039				Software version: 1.1(133)				2039	1.01801	0.0217924		2039	1.00046	0.00978328
2041				Operator:				2041	1.01631	0.0156764		2041	1.00611	0.0315667
2043				Instrument Parameters				2043	1.00031	0.0214556		2043	1.00623	0.0129287
2045				Instrument Cary Eclipse				2045	1.00889	0.00776086		2045	1.00541	0.0238686
2047				Instrument Serial Number EL06103226				2047	1.01523	0.00811839		2047	1.00377	0.00618664
2049				Data mode Fluorescence				2049	1.0169	0.0190233		2049	1.01742	0.00652601
2051				Ex. wavelength (nm) 365.00				2051	1.02328	0.00348264		2051	1.00577	0.00594094
2053				Em. wavelength (nm) 407.00				2053	1.00721	0.0149405		2053	0.997704	0.0135959
2055				Ex. Slit (nm) 5				2055	1.01221	0.00933882		2055	1.0117	0.0123925
2057				Em. Slit (nm) 10				2057	0.99702	0.011082		2057	1.00876	0.00649971
2059				Averaging Time (s) 2.0000				2059	1.01234	0.0110504		2059	1.01325	0.00580567
2061				Cycle time(s) 0.0000				2061	1.00751	0.00844463		2061	0.996082	0.0201146
2063				Stop time(s) 4000.0000				2063	1.01635	0.023924		2063	0.997068	0.0221684
2065				Emission filter Open				2065	1.00653	0.0143308		2065	0.995874	0.0155352
2067				Excitation Filter Auto				2067	1.01412	0.0141822		2067	1.00487	0.0122036
2069				PMT voltage (V) High				2069	1.0036	0.0161588		2069	1.00884	0.020499
2071				Multicell holder Multicell				2071	1.00776	0.0215325		2071	1.00828	0.0254262
2073				Comments:				2073	1.00861	0.0181952		2073	1.00839	0.0116359
2075				Method Log :				2075	1.01799	0.0308005		2075	1.0098	0.0201112
2077				Method Name : C:\Documents and Settings\Administrator\Desktop\Your Data\Goska\Cor7\A5W200FL04_3.FBKN				2077	1.01315	0.0195725		2077	1.00697	0.00523471
2079				Date/Time stamp: 9/10/2024 3:36:34 PM				2079	1.00411	0.021787		2079	1.01334	0.0105763
2081				Method Modifications:				2081	0.991085	0.0102568		2081	1.01563	0.00736152
2083				PMT Volts Changed: 7/1/2010 6:29:06 PM				2083	0.994424	0.00907176		2083	1.00672	0.0135897
2085				Cell Changer Changed: 7/1/2010 6:29:06 PM				2085	1.01894	0.0206236		2085	1.002	0.0149945
2087				Cell4 Changed: 7/1/2010 6:29:06 PM				2087	1.01805	0.0103193		2087	0.999111	0.012009
2089				Auto Temp Setting Changed: 7/1/2010 6:29:06 PM				2089	1.00956	0.0173636		2089	0.998789	0.0239234
2091				Monitoring device: Changed: 7/1/2010 6:29:06 PM				2091	1.01356	0.0302955		2091	0.978583	0.0195017
2093				Block Temp Changed: 7/1/2010 6:29:06 PM				2093	1.00456	0.0263751		2093	1.02336	0.00723288
2095				Block (°C): Changed: 7/1/2010 6:29:06 PM				2095	1.00208	0.0211759		2095	1.00151	0.0171384
2097				Excitation Wavelength Changed: 7/1/2010 6:29:07 PM				2097	1.01082	0.01128		2097
2099				Emission Wavelength Changed: 7/1/2010 6:29:07 PM				2099	1.01583	0.0144474		2099
2101				Em. Slit Width (nm): Changed: 7/1/2010 6:29:07 PM				2101	1.00463	0.0262193		2101
2103				X mode Changed: 7/1/2010 6:29:07 PM				2103	1.02938	0.0245511		2103
2105				Ave. time (s): Changed: 7/1/2010 6:29:07 PM				2105	0.998227	0.0302981		2105
2107				Stop Time 1 Changed: 7/1/2010 6:29:07 PM				2107	1.01183	0.00619746		2107
2109				Emission PMT (V): Changed: 7/1/2010 6:29:07 PM				2109	1.02323	0.0239666		2109
2111				Ave. time (s): Changed: 7/1/2010 6:29:27 PM				2111	1.00298	0.0120586		2111
2113				Current Method Changed: 2/17/2011 12:12:02 PM				2113	1.00521	0.0175494		2113
2115				Ave. time (s): Changed: 2/17/2011 12:55:06 PM				2115	0.99382	0.0106365		2115
2117				Stop Time 1 Changed: 2/17/2011 12:55:06 PM				2117	1.0225	0.007184		2117
2119				Sample4 Changed: 2/17/2011 12:56:35 PM				2119	1.01056	0.0270276		2119
2121				Ave. time (s): Changed: 2/17/2011 2:51:29 PM				2121	1.00439	0.0164664		2121
2123				Sample4 Changed: 2/17/2011 3:09:37 PM				2123	1.00303	0.0135773		2123
2125				Sample4 Changed: 10/18/2011 5:15:57 PM				2125	1.0113	0.0176175		2125
2127				Sample4 Changed: 10/18/2011 5:55:51 PM				2127	1.00819	0.0131853		2127
2129				Current Method Changed: 9/22/2022 2:15:26 PM				2129	1.00884	0.014324		2129
2131				Auto Temp Setting Changed: 9/22/2022 2:16:26 PM				2131	1.015	0.0212777		2131
2133				Block (°C): Changed: 9/22/2022 2:16:26 PM				2133	0.998589	0.0118812		2133
2135				Ave. time (s): Changed: 9/22/2022 2:16:26 PM				2135	0.994967	0.0260388		2135
2137				Sample4 Changed: 9/22/2022 2:21:50 PM				2137	1.00374	0.022921		2137
2139				Ave. time (s): Changed: 9/22/2022 2:58:26 PM				2139	1.0094	0.0159278		2139
2141				Sample4 Changed: 9/22/2022 2:58:43 PM				2141				2141
2143				Ave. time (s): Changed: 9/27/2022 12:08:08 PM				2143				2143
2145				Sample4 Changed: 9/27/2022 12:40:17 PM				2145				2145
2147				Stop Time 1 Changed: 9/27/2022 3:29:18 PM				2147				2147
2149				Ave. time (s): Changed: 10/13/2022 4:31:06 PM				2149				2149
2151				Ave. time (s): Changed: 10/13/2022 4:54:21 PM				2151				2151
2153				Ave. time (s): Changed: 10/13/2022 5:14:51 PM				2153				2153
2155				Sample4 Changed: 1/16/2023 10:45:03 AM				2155				2155
2157				X mode Changed: 4/20/2023 2:45:01 PM				2157				2157
2159				Stop Time 1 Changed: 4/20/2023 2:45:01 PM				2159				2159
2161				Sample4 Changed: 12/15/2023 1:48:04 PM				2161				2161
2163				X mode Changed: 12/15/2023 2:09:08 PM				2163				2163
2165				Stop Time 1 Changed: 12/15/2023 2:09:08 PM				2165				2165
2167				Ave. time (s): Changed: 12/15/2023 3:52:08 PM				2167				2167
2169				Y max Changed: 5/20/2024 4:43:21 PM				2169				2169
2171				Ave. time (s): Changed: 9/9/2024 11:25:32 AM				2171				2171
2173				Ave. time (s): Changed: 9/9/2024 12:12:10 PM				2173				2173
2175				Stop Time 1 Changed: 9/9/2024 5:30:56 PM				2175				2175
2177				End Method Modifications				2177				2177
2179								2179				2179
2181								2181				2181
2183								2183				2183
2185								2185				2185
2187								2187				2187
2189								2189				2189
2191								2191				2191
2193								2193				2193
2195								2195				2195
2197								2197				2197
2199								2199				2199
2201								2201				2201
2203								2203				2203
2205								2205				2205
2207								2207				2207
2209								2209				2209
2211								2211				2211
2213								2213				2213
2215								2215				2215
2217								2217				2217
2219								2219				2219
2221								2221				2221
2223								2223				2223
2225								2225				2225
2227								2227				2227
2229								2229				2229
2231								2231				2231
2233								2233				2233
2235								2235				2235
2237								2237				2237
2239								2239				2239
2241								2241				2241
2243								2243				2243
2245								2245				2245
2247								2247				2247
2249								2249				2249
2251								2251				2251
2253								2253				2253
2255								2255				2255
2257								2257				2257
2259								2259				2259
2261								2261				2261
2263								2263				2263
2265								2265				2265
2267								2267				2267
2269								2269				2269
2271								2271				2271
2273								2273				2273
2275								2275				2275
2277								2277				2277
2279								2279				2279
2281								2281				2281
2283								2283				2283
2285								2285				2285
2287								2287				2287
2289								2289				2289
2291								2291				2291
2293								2293				2293
2295								2295				2295
2297								2297				2297
2299								2299				2299
2301								2301				2301
2303								2303				2303
2305								2305				2305
2307								2307				2307
2309								2309				2309
2311								2311				2311
2313								2313				2313
2315								2315				2315
2317								2317				2317
2319								2319				2319
2321								2321				2321
2323								2323				2323
2325								2325				2325
2327								2327				2327
2329								2329				2329
2331								2331				2331
2333								2333				2333
2335								2335				2335
2337								2337				2337
2339								2339				2339
2341								2341				2341
2343								2343				2343
2345								2345				2345
2347								2347				2347
2349								2349				2349
2351								2351				2351
2353								2353				2353
2355								2355				2355
2357								2357				2357
2359								2359				2359
2361								2361				2361
2363								2363				2363
2365								2365				2365
2367								2367				2367
2369								2369				2369
2371								2371				2371
2373								2373				2373
2375								2375				2375
2377								2377				2377
2379								2379				2379
2381								2381				2381
2383								2383				2383
2385								2385				2385
2387								2387				2387
2389								2389				2389
2391								2391				2391
2393								2393				2393
2395								2395				2395
2397								2397				2397
2399								2399				2399
2401								2401				2401
2403								2403				2403
2405								2405				2405
2407								2407				2407
2409								2409				2409
2411								2411				2411
2413								2413				2413
2415								2415				2415
2417								2417				2417
2419								2419				2419
2421								2421				2421
2423								2423				2423
2425								2425
2427								2427				act
2429								2429				act
2431								2431				Collection Time: 9/11/2024 4:56:21 PM
2433								2433				Operator Name :
2435								2435				Kinetics Software Version: 1.1(133)
2437												Parameter List :
2439								act				Report Time: Wed 11 Sep 04:56:21 PM 2024
2441								act				Software version: 1.1(133)
2443								Collection Time: 9/9/2024 3:21:12 PM				Operator:
2445								Operator Name :				Instrument Parameters
2447								Kinetics Software Version: 1.1(133)				Instrument Cary Eclipse
2449								Parameter List :				Instrument Serial Number EL06103226
2451								Report Time: Mon 09 Sep 03:21:12 PM 2024				Data mode Fluorescence
2453								Software version: 1.1(133)				Ex. wavelength (nm) 365.00
2455								Operator:				Em. wavelength (nm) 407.00
2457								Instrument Parameters				Ex. Slit (nm) 5
2459								Instrument Cary Eclipse				Em. Slit (nm) 10
2461								Instrument Serial Number EL06103226				Averaging Time (s) 2.0000
2463								Data mode Fluorescence				Cycle time(s) 0.0000
2465								Ex. wavelength (nm) 365.00				Stop time(s) 4000.0000
2467								Em. wavelength (nm) 407.00				Emission filter Open
2469								Ex. Slit (nm) 5				Excitation Filter Auto
2471								Em. Slit (nm) 10				PMT voltage (V) High
2473								Averaging Time (s) 2.0000				Multicell holder Multicell
2475								Cycle time(s) 0.0000				Comments:
2477								Stop time(s) 5000.0000				Method Log :
2479								Emission filter Open				Method Name : C:\Documents and Settings\Administrator\Desktop\Your Data\Goska\Cor7\A5W200FL15_2.FBKN
2481								Excitation Filter Auto				Date/Time stamp: 9/11/2024 4:49:10 PM
2483								PMT voltage (V) High				Method Modifications:
2485								Multicell holder Multicell				PMT Volts Changed: 7/1/2010 6:29:06 PM
2487								Comments:				Cell Changer Changed: 7/1/2010 6:29:06 PM
2489								Method Log :				Cell4 Changed: 7/1/2010 6:29:06 PM
2491								Method Name : C:\Documents and Settings\Administrator\Desktop\Your Data\Goska\Cor7\A5W200FL1_3.FBKN				Auto Temp Setting Changed: 7/1/2010 6:29:06 PM
2493								Date/Time stamp: 9/9/2024 3:15:51 PM				Monitoring device: Changed: 7/1/2010 6:29:06 PM
2495								Method Modifications:				Block Temp Changed: 7/1/2010 6:29:06 PM
2497								PMT Volts Changed: 7/1/2010 6:29:06 PM				Block (°C): Changed: 7/1/2010 6:29:06 PM
2499								Cell Changer Changed: 7/1/2010 6:29:06 PM				Excitation Wavelength Changed: 7/1/2010 6:29:07 PM
2501								Cell4 Changed: 7/1/2010 6:29:06 PM				Emission Wavelength Changed: 7/1/2010 6:29:07 PM
2503								Auto Temp Setting Changed: 7/1/2010 6:29:06 PM				Em. Slit Width (nm): Changed: 7/1/2010 6:29:07 PM
2505								Monitoring device: Changed: 7/1/2010 6:29:06 PM				X mode Changed: 7/1/2010 6:29:07 PM
2507								Block Temp Changed: 7/1/2010 6:29:06 PM				Ave. time (s): Changed: 7/1/2010 6:29:07 PM
2509								Block (°C): Changed: 7/1/2010 6:29:06 PM				Stop Time 1 Changed: 7/1/2010 6:29:07 PM
2511								Excitation Wavelength Changed: 7/1/2010 6:29:07 PM				Emission PMT (V): Changed: 7/1/2010 6:29:07 PM
2513								Emission Wavelength Changed: 7/1/2010 6:29:07 PM				Ave. time (s): Changed: 7/1/2010 6:29:27 PM
2515								Em. Slit Width (nm): Changed: 7/1/2010 6:29:07 PM				Current Method Changed: 2/17/2011 12:12:02 PM
2517								X mode Changed: 7/1/2010 6:29:07 PM				Ave. time (s): Changed: 2/17/2011 12:55:06 PM
2519								Ave. time (s): Changed: 7/1/2010 6:29:07 PM				Stop Time 1 Changed: 2/17/2011 12:55:06 PM
2521								Stop Time 1 Changed: 7/1/2010 6:29:07 PM				Sample4 Changed: 2/17/2011 12:56:35 PM
2523								Emission PMT (V): Changed: 7/1/2010 6:29:07 PM				Ave. time (s): Changed: 2/17/2011 2:51:29 PM
2525								Ave. time (s): Changed: 7/1/2010 6:29:27 PM				Sample4 Changed: 2/17/2011 3:09:37 PM
2527								Current Method Changed: 2/17/2011 12:12:02 PM				Sample4 Changed: 10/18/2011 5:15:57 PM
2529								Ave. time (s): Changed: 2/17/2011 12:55:06 PM				Sample4 Changed: 10/18/2011 5:55:51 PM
2531								Stop Time 1 Changed: 2/17/2011 12:55:06 PM				Current Method Changed: 9/22/2022 2:15:26 PM
2533								Sample4 Changed: 2/17/2011 12:56:35 PM				Auto Temp Setting Changed: 9/22/2022 2:16:26 PM
2535								Ave. time (s): Changed: 2/17/2011 2:51:29 PM				Block (°C): Changed: 9/22/2022 2:16:26 PM
2537								Sample4 Changed: 2/17/2011 3:09:37 PM				Ave. time (s): Changed: 9/22/2022 2:16:26 PM
2539								Sample4 Changed: 10/18/2011 5:15:57 PM				Sample4 Changed: 9/22/2022 2:21:50 PM
2541								Sample4 Changed: 10/18/2011 5:55:51 PM				Ave. time (s): Changed: 9/22/2022 2:58:26 PM
2543								Current Method Changed: 9/22/2022 2:15:26 PM				Sample4 Changed: 9/22/2022 2:58:43 PM
2545								Auto Temp Setting Changed: 9/22/2022 2:16:26 PM				Ave. time (s): Changed: 9/27/2022 12:08:08 PM
2547								Block (°C): Changed: 9/22/2022 2:16:26 PM				Sample4 Changed: 9/27/2022 12:40:17 PM
2549								Ave. time (s): Changed: 9/22/2022 2:16:26 PM				Stop Time 1 Changed: 9/27/2022 3:29:18 PM
2551								Sample4 Changed: 9/22/2022 2:21:50 PM				Ave. time (s): Changed: 10/13/2022 4:31:06 PM
2553								Ave. time (s): Changed: 9/22/2022 2:58:26 PM				Ave. time (s): Changed: 10/13/2022 4:54:21 PM
2555								Sample4 Changed: 9/22/2022 2:58:43 PM				Ave. time (s): Changed: 10/13/2022 5:14:51 PM
2557								Ave. time (s): Changed: 9/27/2022 12:08:08 PM				Sample4 Changed: 1/16/2023 10:45:03 AM
2559								Sample4 Changed: 9/27/2022 12:40:17 PM				X mode Changed: 4/20/2023 2:45:01 PM
2561								Stop Time 1 Changed: 9/27/2022 3:29:18 PM				Stop Time 1 Changed: 4/20/2023 2:45:01 PM
2563								Ave. time (s): Changed: 10/13/2022 4:31:06 PM				Sample4 Changed: 12/15/2023 1:48:04 PM
2565								Ave. time (s): Changed: 10/13/2022 4:54:21 PM				X mode Changed: 12/15/2023 2:09:08 PM
2567								Ave. time (s): Changed: 10/13/2022 5:14:51 PM				Stop Time 1 Changed: 12/15/2023 2:09:08 PM
2569								Sample4 Changed: 1/16/2023 10:45:03 AM				Ave. time (s): Changed: 12/15/2023 3:52:08 PM
2571								X mode Changed: 4/20/2023 2:45:01 PM				Y max Changed: 5/20/2024 4:43:21 PM
2573								Stop Time 1 Changed: 4/20/2023 2:45:01 PM				Ave. time (s): Changed: 9/9/2024 11:25:32 AM
2575								Sample4 Changed: 12/15/2023 1:48:04 PM				Ave. time (s): Changed: 9/9/2024 12:12:10 PM
2577								X mode Changed: 12/15/2023 2:09:08 PM				Stop Time 1 Changed: 9/9/2024 5:30:56 PM
2579								Stop Time 1 Changed: 12/15/2023 2:09:08 PM				End Method Modifications
2581								Ave. time (s): Changed: 12/15/2023 3:52:08 PM
2583								Y max Changed: 5/20/2024 4:43:21 PM
2585								Ave. time (s): Changed: 9/9/2024 11:25:32 AM
2587								Ave. time (s): Changed: 9/9/2024 12:12:10 PM
2589								End Method Modifications
2591
2593
2595
2597
2599
2601
2603
2605
2607
2609
2611
2613
2615
2617
2619
2621
2623
2625
2627
2629
2631
2633
2635
2637
2639
2641
2643
2645
2647
2649
2651
2653
2655
2657
2659
2661
2663
2665
2667
2669
2671
2673
2675
2677
2679
2681
2683
2685
2687
2689
2691
2693
2695
2697
2699
2701
2703
2705
2707
2709
2711
2713
2715
2717
2719
2721
2723
2725
2727
2729
2731
2733
2735
2737
2739
2741
2743
2745
2747
2749
2751
2753
2755
2757
2759
2761
2763
2765
2767
2769
2771
2773
2775
2777
2779
2781
2783
2785
2787
2789
2791
2793
2795
2797
2799
2801
2803
2805
2807
2809
2811
2813
2815
2817
2819
2821
2823
2825
2827
2829
2831
2833
2835
2837
2839
2841
2843
2845
2847
2849
2851
2853
2855
2857
2859
2861
2863
2865
2867
2869
2871
2873
2875
2877
2879
2881
2883
2885
2887
2889
2891
2893
2895
2897
2899
2901
2903
2905
2907
2909
2911
2913
2915
2917
2919
2921
2923
2925
2927
2929
2931
2933
2935
2937
2939
2941
2943
2945
2947
2949
2951
2953
2955
2957
2959
2961
2963
2965
2967
2969
2971
2973
2975
2977
2979
2981
2983
2985
2987
2989
2991
2993
2995
2997
2999
3001
3003
3005
3007
3009
3011
3013
3015
3017
3019
3021
3023
3025
3027
3029
3031
3033
3035
3037
3039
3041
3043
3045
3047
3049
3051
3053
3055
3057
3059
3061
3063
3065
3067
3069
3071
3073
3075
3077
3079
3081
3083
3085
3087
3089
3091
3093
3095
3097
3099
3101
3103
3105
3107
3109
3111
3113
3115
3117
3119
3121
3123
3125
3127
3129
3131
3133
3135
3137
3139
3141
3143
3145
3147
3149
3151
3153
3155
3157
3159
3161
3163
3165
3167
3169
3171
3173
3175
3177
3179
3181
3183
3185
3187
3189
3191
3193
3195
3197
3199
3201
3203
3205
3207
3209
3211
3213
3215
3217
3219
3221
3223
3225
3227
3229
3231
3233
3235
3237
3239
3241
3243
3245
3247
3249
3251
3253
3255
3257
3259
3261
3263
3265
3267
3269
3271
3273
3275
3277
3279
3281
3283
3285
3287
3289
3291
3293
3295
3297
3299
3301
3303
3305
3307
3309
3311
3313
3315
3317
3319
3321
3323
3325
3327
3329
3331
3333
3335
3337
3339
3341
3343
3345
3347
3349
3351
3353
3355
3357
3359
3361
3363
3365
3367
3369
3371
3373
3375
3377
3379
3381
3383
3385
3387
3389
3391
3393
3395
3397
3399
3401
3403
3405
3407
3409
3411
3413
3415
3417
3419
3421
3423
3425
3427
3429
3431
3433
3435
3437
3439
3441
3443
3445
3447
3449
3451
3453
3455
3457
3459
3461
3463
3465
3467
3469
3471
3473
3475
3477
3479
3481
3483
3485
3487
3489
3491
3493
3495
3497
3499
3501
3503
3505
3507
3509
3511
3513
3515
3517
3519
3521
3523
3525
3527
3529
3531
3533
3535
3537
3539
3541
3543
3545
3547
3549
3551
3553
3555
3557
3559
3561
3563
3565
3567
3569
3571
3573
3575
3577
3579
3581
3583
3585
3587
3589
3591
3593
3595
3597
3599
3601
3603
3605
3607
3609
3611
3613
3615
3617
3619
3621
3623
3625
3627
3629
3631
3633
3635
3637
3639
3641
3643
3645
3647
3649
3651
3653
3655
3657
3659
3661
3663
3665
3667
3669
3671
3673
3675
3677
3679
3681
3683
3685
3687
3689
3691
3693
3695
3697
3699
3701
3703
3705
3707
3709
3711
3713
3715
3717
3719
3721
3723
3725
3727
3729
3731
3733
3735
3737
3739
3741
3743
3745
3747
3749
3751
3753
3755
3757
3759
3761
3763
3765
3767
3769
3771
3773
3775
3777
3779
3781
3783
3785
3787
3789
3791
3793
3795
3797
3799
3801
3803
3805
3807
3809
3811
3813
3815
3817
3819
3821
3823
3825
3827
3829
3831
3833
3835
3837
3839
3841
3843
3845
3847
3849
3851
3853
3855
3857
3859
3861
3863
3865
3867
3869
3871
3873
3875
3877
3879
3881
3883
3885
3887
3889
3891
3893
3895
3897
3899
3901
3903
3905
3907
3909
3911
3913
3915
3917
3919
3921
3923
3925
3927
3929
3931
3933
3935
3937
3939
3941
3943
3945
3947
3949
3951
3953
3955
3957
3959
3961
3963
3965
3967
3969
3971
3973
3975
3977
3979
3981
3983
3985
3987
3989
3991
3993
3995
[truncated: 579 more rows]

## Sheet: Pyrene FL - Rates
	FL 1.5 uM			FL 1 uM			FL 0.4 uM				A5W200			arpinCA 1uM			actin
	Rates nM/s	r/r0		Rates nM/s	r/r0		Rates nM/s	r/r0			Rates nM/s	r/r0		rate nM/s	r/r0		rates	r/r0
																							Column D	Arp5WCA200			Column D	Arp5WCA200			Column D	Arp5WCA200
	4.5	0.865385		4.8	0.923077		5	0.961538			5.2	1		4.07	0.782692		0.63	0.121154					vs.	vs.			vs.	vs.			vs.	vs.
	4	0.769231		4.9	0.942308		5.5	1.05769			5.5	1.05769		4.1	0.788462		0.6	0.115385					Column A	FL 1.5 uM			Column B	FL 1 uM			Column C	FL 0.4 uM
	5.2	1		5.5	1.05769		5.2	1			4.6	0.884615		3.9	0.75		0.58	0.111538
											5.5	1.05769											Unpaired t test with Welch's correction				Unpaired t test with Welch's correction				Unpaired t test with Welch's correction
Average	4.56667	0.878205		5.06667	0.974359		5.23333	1.00641						4.02333	0.773718		0.603333	0.116026					P value	0.2416			P value	0.7392			P value	0.9269
SEM	0.34801	0.066925		0.218581	0.0420349		0.145297	0.0279417			5.2	1		0.0622718	0.0119753		0.01453	0.002794					P value summary	ns			P value summary	ns			P value summary	ns
											0.212132	0.0407946											Significantly different (P < 0.05)?	No			Significantly different (P < 0.05)?	No			Significantly different (P < 0.05)?	No
r0=5.2																							One- or two-tailed P value?	Two-tailed			One- or two-tailed P value?	Two-tailed			One- or two-tailed P value?	Two-tailed
																							Welch-corrected t, df	t=1.378, df=3.915			Welch-corrected t, df	t=0.3592, df=3.657			Welch-corrected t, df	t=0.1000, df=2.889
																							How big is the difference?				How big is the difference?				How big is the difference?
																							Mean of column A	0.8782			Mean of column B	0.9744			Mean of column C	1.006
																							Mean of column D	1			Mean of column D	1			Mean of column D	1
																							Difference between means (D - A) ± SEM	0.1218 ± 0.08836			Difference between means (D - B) ± SEM	0.02564 ± 0.07138			Difference between means (D - C) ± SEM	-0.006410 ± 0.06410
																							95% confidence interval	-0.1256 to 0.3692			95% confidence interval	-0.1801 to 0.2314			95% confidence interval	-0.2149 to 0.2021
																							R squared (eta squared)	0.3267			R squared (eta squared)	0.03408			R squared (eta squared)	0.003449
																							F test to compare variances				F test to compare variances				F test to compare variances
																							F, DFn, Dfd	1.346, 2, 2			F, DFn, Dfd	1.884, 2, 2			F, DFn, Dfd	4.263, 2, 2
																							P value	0.8526			P value	0.6935			P value	0.38
																							P value summary	ns			P value summary	ns			P value summary	ns
																							Significantly different (P < 0.05)?	No			Significantly different (P < 0.05)?	No			Significantly different (P < 0.05)?	No
																							Data analyzed				Data analyzed				Data analyzed
																							Sample size, column A	3			Sample size, column B	3			Sample size, column C	3
																							Sample size, column D	3			Sample size, column D	3			Sample size, column D	3

## Sheet: Pyrene CA - Curves
av Arp5WCA200				av CCA 0.2				av CCA 0.4				av CCA 1				av CCA2				av Actin				av ArpinCA 1
Time (s)	Average	SD		Time (s)	Average	SD		Time (s)	Average	SD		Time (s)	Average	SD		Time (s)	Average	SD		Time (s)	Average	SD		Time (s)	Average	SD	Time correction
1	0.0254711	0.0134866	101	1	0.018775	0.0148141		1	0.0164706	0.00203138		1	0.0484543	0.0367298		1	0.0228069	0.0169675		2.5	0.00990926	0.00689593		1	0.015489	0.0123712	101
3	0.025283	0.0102048	103	3	0.020323	0.0140612		3	0.0154891	0.0173622		3	0.0324412	0.0138499		3	0.0199061	0.0123296		7.5	0.0120772	0.010267		3	0.0135901	0.0121634	103
5	0.0267329	0.0232659	105	5	0.0235723	0.00982515		5	0.0152508	0.0130215		5	0.0276047	0.00891506		5	0.0262173	0.0138222		12.5	0.0136907	0.0134072		5	0.0110062	0.00435844	105
7	0.0263638	0.0129265	107	7	0.0175918	0.00926148		7	0.0231487	0.00897539		7	0.0337114	0.0110235		7	0.0235265	0.0119223		17.5	0.0134083	0.00927141		7	0.0113222	0.00868591	107
9	0.0225282	0.0169364	109	9	0.0232862	0.0127105		9	0.0288775	0.00470465		9	0.0310684	0.00436656		9	0.0230509	0.00795513		22.5	0.0147457	0.00694638		9	0.0128055	0.00610588	109
11	0.0319153	0.0211337	111	11	0.0141929	0.00620396		11	0.0159943	0.0161783		11	0.0259186	0.0146982		11	0.0214836	0.00668751		27.5	0.0132908	0.00724293		11	0.0144431	0.0120089	111
13	0.0263461	0.0213463	113	13	0.0183854	0.0141293		13	0.0141122	0.00365755		13	0.0230737	0.00665273		13	0.00645073	0.00885405		32.5	0.00696879	0.00799577		13	0.0138379	0.015244	113
15	0.038645	0.0250213	115	15	0.0174134	0.0102234		15	0.0173695	0.0142428		15	0.0269244	0.00958012		15	0.0168471	0.0114748		37.5	0.0118833	0.000900065		15	0.0238301	0.0158341	115
17	0.0317406	0.0183879	117	17	0.0194421	0.0105395		17	0.0196763	0.00343713		17	0.0217582	0.00206985		17	0.00928668	0.00210524		42.5	0.00826474	0.0105626		17	0.02335	0.0139733	117
19	0.0280483	0.0204453	119	19	0.0232121	0.0111645		19	0.0191221	0.00651876		19	0.0159259	0.0127949		19	0.0107582	0.00465485		47.5	0.014709	0.00863274		19	0.0217832	0.00870401	119
21	0.0301606	0.0183416	121	21	0.0162637	0.0104188		21	0.0158407	0.0117027		21	0.010677	0.008813		21	0.0162802	0.00326576		52.5	0.011423	0.00817846		21	0.016239	0.00752631	121
23	0.0292089	0.0188245	123	23	0.01622	0.00603382		23	0.0191861	0.012168		23	0.020049	0.00394126		23	0.0126629	0.0161784		57.5	0.0155693	0.00800857		23	0.0149627	0.0159354	123
25	0.0303531	0.0188439	125	25	0.0156231	0.0116801		25	0.0207691	0.0160961		25	0.0249246	0.00653982		25	0.0155565	0.0113327		62.5	0.00909669	0.00348142		25	0.00827969	0.00768741	125
27	0.022207	0.0117586	127	27	0.0160764	0.0075022		27	0.0227068	0.00241923		27	0.0224804	0.00601804		27	0.0160487	0.00450077		67.5	0.00842212	0.0016806		27	0.0159962	0.00532764	127
29	0.0152284	0.00906186	129	29	0.0164275	0.0128467		29	0.00966526	0.00642175		29	0.0212519	0.00738142		29	0.00912713	0.0051577		72.5	0.0109354	0.00650049		29	0.0154673	0.00327558	129
31	0.0181597	0.0146109	131	31	0.0179217	0.00891178		31	0.0154413	0.00564843		31	0.0182399	0.00762562		31	0.00859102	0.004618		77.5	0.0101351	0.00878051		31	0.0120934	0.00749374	131
33	0.0206613	0.0166523	133	33	0.015296	0.00447174		33	0.0170149	0.0110449		33	0.0163061	0.00633619		33	0.0119717	0.00606321		82.5	0.0106882	0.00313062		33	0.0160147	0.00228163	133
35	0.0187944	0.0169049	135	35	0.0173679	0.00911626		35	0.0129877	0.00873731		35	0.00477382	0.00603022		35	0.0138959	0.0176145		87.5	0.0123965	0.00879879		35	0.0162632	0.00727506	135
37	0.0167762	0.0140094	137	37	0.0206711	0.0104042		37	0.0164701	0.005438		37	0.0153826	0.00431699		37	0.0204499	0.0124307		92.5	0.00920054	0.00643264		37	0.0155827	0.0108492	137
39	0.022902	0.0169442	139	39	0.0141173	0.0113665		39	0.0144476	0.0142099		39	0.015671	0.0119127		39	0.0162459	0.00305489		97.5	0.0120177	0.00687606		39	0.00992014	0.00775566	139
41	0.027523	0.0217235	141	41	0.0146083	0.00606959		41	0.024774	0.00314658		41	0.0167914	0.00942581		41	0.0138584	0.0063358		102.5	0.00893732	0.00438094		41	0.0176943	0.00809738	141
43	0.0227504	0.0226583	143	43	0.00866584	0.00704658		43	0.0247657	0.00365489		43	0.022398	0.0151838		43	0.0159508	0.0139232		107.5	0.00815074	0.00310683		43	0.0191934	0.0119281	143
45	0.0256019	0.0167158	145	45	0.0164662	0.00624313		45	0.0215071	0.00458719		45	0.0193829	0.000894558		45	0.0106882	0.00585667		112.5	0.0117985	0.00527041		45	0.0216607	0.0018016	145
47	0.0217407	0.00791581	147	47	0.0157199	0.00870626		47	0.0229091	0.00679969		47	0.024317	0.0082216		47	0.0160405	0.00286381		117.5	0.00780057	0.00564604		47	0.0172951	0.000226339	147
49	0.0236546	0.010367	149	49	0.0171818	0.0114917		49	0.0188062	0.000416863		49	0.0201452	0.00322549		49	0.0160726	0.00355043		122.5	0.0101143	0.00943694		49	0.0101288	0.01084	149
51	0.018954	0.00844065	151	51	0.0167102	0.0104288		51	0.0205335	0.0110378		51	0.0151712	0.00631134		51	0.00866575	0.00634154		127.5	0.00958712	0.00581478		51	0.0167007	0.00461984	151
53	0.0205474	0.0107129	153	53	0.00918938	0.00799122		53	0.0252493	0.00691968		53	0.0182549	0.000132449		53	0.0134558	0.00872355		132.5	0.00877497	0.00319714		53	0.0168065	0.0159845	153
55	0.0193033	0.00870006	155	55	0.0133738	0.0118917		55	0.0164027	0.00696129		55	0.0242691	0.0127417		55	0.0128915	0.0102908		137.5	0.00938779	0.00696946		55	0.0177913	0.0138661	155
57	0.0177199	0.015913	157	57	0.0115726	0.00890186		57	0.0124925	0.00885169		57	0.0207001	0.00405498		57	0.0155881	0.00509027		142.5	0.0114651	0.00450245		57	0.0170802	0.0140011	157
59	0.0202517	0.0192737	159	59	0.0147875	0.00979175		59	0.0158137	0.00930019		59	0.0138561	0.00453996		59	0.0158943	0.0150058		147.5	0.0128116	0.00215474		59	0.0205844	0.00765059	159
61	0.0173614	0.00828327	161	61	0.0107269	0.00450093		61	0.0261096	0.0283442		61	0.0158083	0.0064694		61	0.0202834	0.0134251		152.5	0.008045	0.00770459		61	0.0246294	0.00515281	161
63	0.0198931	0.0169865	163	63	0.00973419	0.00705738		63	0.0171359	0.00490036		63	0.0203962	0.00495132		63	0.0107651	0.00784694		157.5	0.00816599	0.00882512		63	0.0137626	0.00511057	163
65	0.0138894	0.0124308	165	65	0.0160361	0.00958355		65	0.0214616	0.0146112		65	0.0152823	0.00608718		65	0.0148688	0.0159854		162.5	0.00881415	0.00765376		65	0.0143312	0.00505282	165
67	0.0195772	0.00930484	167	67	0.0142104	0.00989123		67	0.0128429	0.008985		67	0.0178797	0.00614827		67	0.0176733	0.00796081		167.5	0.00917062	0.00537736		67	0.0148607	0.00404653	167
69	0.014685	0.00997796	169	69	0.0178433	0.00725993		69	0.0113606	0.00133695		69	0.0314841	0.0025673		69	0.0115805	0.00117452		172.5	0.0116201	0.0044205		69	0.0107919	0.0100963	169
71	0.0178388	0.0134724	171	71	0.00955944	0.00753697		71	0.0108767	0.00602201		71	0.0139419	0.0076699		71	0.0123616	0.000770274		177.5	0.00767999	0.00536113		71	0.0222043	0.00948068	171
73	0.0232587	0.00596539	173	73	0.0119331	0.00399707		73	0.00992021	0.00429592		73	0.0224456	0.0141476		73	0.0187914	0.00762755		182.5	0.0115206	0.00104505		73	0.0204802	0.00780179	173
75	0.0122932	0.00491303	175	75	0.0170382	0.00840005		75	0.0138043	0.0100632		75	0.0177333	0.00700687		75	0.0232948	0.0136342		187.5	0.00789476	0.00737788		75	0.0211163	0.00876289	175
77	0.0220898	0.0154223	177	77	0.0107842	0.0100329		77	0.0164028	0.00535198		77	0.0187765	0.00450591		77	0.0185427	0.0142942		192.5	0.010805	0.00200527		77	0.015593	0.00627021	177
79	0.0175678	0.00849881	179	79	0.015031	0.00898618		79	0.0209913	0.00688822		79	0.0119318	0.0108199		79	0.0209241	0.0159206		197.5	0.00987264	0.00402583		79	0.0236458	0.00512096	179
81	0.0194875	0.0131114	181	81	0.00572572	0.0114385		81	0.0217587	0.0061477		81	0.0181715	0.013613		81	0.0155658	0.0119625		202.5	0.00442269	0.00318228		81	0.0188052	0.00199498	181
83	0.0156207	0.0134026	183	83	0.00755231	0.00853605		83	0.0148063	0.00779756		83	0.0213141	0.00558147		83	0.0125417	0.0102685		207.5	0.00527689	0.00648466		83	0.0199347	0.0109901	183
85	0.0171498	0.01628	185	85	0.00549159	0.00715071		85	0.0134937	0.00706945		85	0.0179391	0.00289564		85	0.0198006	0.00830112		212.5	0.00370974	0.0010996		85	0.0218874	0.00991001	185
87	0.0168013	0.00594453	187	87	0.0135736	0.0119326		87	0.0129143	0.00430377		87	0.0215278	0.00747259		87	0.0161618	0.00569136		217.5	0.00977637	0.00140472		87	0.0223878	0.00226382	187
89	0.0229008	0.00794894	189	89	0.013484	0.00423928		89	0.0159706	0.0163876		89	0.0184818	0.00556734		89	0.0112579	0.00758619		222.5	0.0127276	0.00434671		89	0.020324	0.00984177	189
91	0.0160765	0.0126164	191	91	0.00939405	0.00470714		91	0.0202508	0.0100112		91	0.0193112	0.0071833		91	0.0103451	0.0121492		227.5	0.00648192	0.00369149		91	0.021967	0.00921897	191
93	0.0216207	0.0126176	193	93	0.0139483	0.00730207		93	0.0165386	0.00299411		93	0.0149514	0.00413941		93	0.013494	0.00260793		232.5	0.0114141	0.000887639		93	0.0223847	0.00379034	193
95	0.0185502	0.0110283	195	95	0.00711831	0.00863327		95	0.0226327	0.00305795		95	0.0209118	0.0016041		95	0.0158263	0.00404489		237.5	0.0106067	0.00320858		95	0.0231733	0.0105541	195
97	0.0307364	0.0141495	197	97	0.00790343	0.00700383		97	0.01211	0.00117408		97	0.0214275	0.00610523		97	0.00908489	0.0107811		242.5	0.0111531	0.00847467		97	0.0286468	0.0175813	197
99	0.0213395	0.00919164	199	99	0.0114445	0.00878218		99	0.0137478	0.00917795		99	0.0171216	0.00866989		99	0.00825668	0.00479836		247.5	0.0108421	0.00901723		99	0.0277974	0.0145246	199
101	0.0191406	0.00874845	201	101	0.0127797	0.012098		101	0.0123285	0.00309565		101	0.0242183	0.00325612		101	0.0107987	0.00566975		252.5	0.01092	0.00801603		101	0.0266828	0.00956498	201
103	0.0203467	0.0129729	203	103	0.00854995	0.00947919		103	0.00631855	0.0106179		103	0.0162427	0.00590445		103	0.0126016	0.00521489		257.5	0.0119129	0.00535877		103	0.0243421	0.00385892	203
105	0.0227374	0.000531305	205	105	0.00920469	0.00956126		105	0.0149594	0.00856792		105	0.0232002	0.00218375		105	0.0120616	0.00833384		262.5	0.0145009	0.00615984		105	0.0178922	0.00344759	205
107	0.0257004	0.00722166	207	107	0.00976542	0.00668552		107	0.0177556	0.00862567		107	0.0149516	0.00858456		107	0.0111831	0.00751559		267.5	0.0107958	0.0043785		107	0.0254117	0.0085837	207
109	0.0245939	0.00722926	209	109	0.0146134	0.00648452		109	0.00832204	0.00539498		109	0.0166014	0.001076		109	0.0126586	0.00688957		272.5	0.0167437	0.00310599		109	0.0251182	0.0151478	209
111	0.0268174	0.0131497	211	111	0.0153022	0.00755205		111	0.0186289	0.00340701		111	0.0153916	0.00727046		111	0.016535	0.0063343		277.5	0.0199429	0.00242291		111	0.0256741	0.0135409	211
113	0.0275354	0.0158443	213	113	0.0122798	0.0113284		113	0.0153906	0.00266381		113	0.0151616	0.00602636		113	0.00805402	0.00419453		282.5	0.0172389	0.00672102		113	0.0222558	0.00587875	213
115	0.0304817	0.0117967	215	115	0.0136107	0.00441935		115	0.0219833	0.0111043		115	0.0138626	0.00750096		115	0.0137878	0.00419208		287.5	0.0155661	0.00392432		115	0.0222367	0.00587726	215
117	0.030354	0.00717235	217	117	0.0134968	0.00513803		117	0.0142868	0.00451727		117	0.00845992	0.00798543		117	0.00542346	0.0015787		292.5	0.0169864	0.00491278		117	0.0241762	0.0150915	217
119	0.0272679	0.00968856	219	119	0.0128247	0.0126376		119	0.0134133	0.011624		119	0.019016	0.00882202		119	0.0137894	0.00389616		297.5	0.0182819	0.00772882		119	0.0386359	0.00907699	219
121	0.0305406	0.0138209	221	121	0.00977822	0.00696316		121	0.0142382	0.0111774		121	0.0171642	0.00622486		121	0.00741503	0.00555873		302.5	0.0165699	0.00664819		121	0.0321334	0.00922998	221
123	0.0326957	0.0130061	223	123	0.0158602	0.0141306		123	0.0168895	0.00598439		123	0.0112381	0.0115333		123	0.00855053	0.00260596		307.5	0.0162382	0.00478453		123	0.0329158	0.00708989	223
125	0.030065	0.0144068	225	125	0.0130739	0.00504704		125	0.0170404	0.00730658		125	0.0158115	0.00716752		125	0.0116986	0.0110022		312.5	0.0219423	0.00737416		125	0.0276339	0.00751633	225
127	0.0300388	0.0233793	227	127	0.0135523	0.00782499		127	0.0191323	0.00278963		127	0.0178315	0.00728824		127	0.0158625	0.00642532		317.5	0.0147643	0.00245106		127	0.0303402	0.00481295	227
129	0.0358432	0.0208158	229	129	0.0140355	0.00317232		129	0.0170421	0.00116451		129	0.0179602	0.00684845		129	0.0110401	0.00292711		322.5	0.019365	0.00383616		129	0.0287722	0.0146569	229
131	0.0311843	0.0143858	231	131	0.0120101	0.00582932		131	0.00958572	0.0132091		131	0.0109473	0.0079348		131	0.0124747	0.00338764		327.5	0.02072	0.00987104		131	0.0253054	0.00949847	231
133	0.0324871	0.0249319	233	133	0.0171832	0.00522929		133	0.0246998	0.00687592		133	0.0206211	0.0077399		133	0.0130977	0.00559827		332.5	0.0208037	0.00170753		133	0.0370566	0.00486876	233
135	0.0279211	0.0144392	235	135	0.0121229	0.00696253		135	0.0190122	0.00250326		135	0.0189503	0.0048144		135	0.0202552	0.00831183		337.5	0.0212622	0.00624872		135	0.0350015	0.0109493	235
137	0.0332982	0.0175847	237	137	0.014287	0.0087563		137	0.0194267	0.00560438		137	0.017944	0.00539994		137	0.0126182	0.00737945		342.5	0.0222406	0.00840003		137	0.0344392	0.00926256	237
139	0.0350725	0.0187531	239	139	0.00827525	0.0181215		139	0.0180321	0.00505733		139	0.0201797	0.00316104		139	0.0129932	0.00503431		347.5	0.0226933	0.00825759		139	0.031949	0.00691055	239
141	0.0441008	0.0152266	241	141	0.0112018	0.00534807		141	0.0207592	0.00651246		141	0.0177292	0.00176676		141	0.0103897	0.00331226		352.5	0.0179088	0.00157337		141	0.0325758	0.00211038	241
143	0.034104	0.0146007	243	143	0.0197621	0.00659066		143	0.0116885	0.00801092		143	0.0169978	0.0108805		143	0.0170719	0.00502684		357.5	0.02289	0.00503739		143	0.0335898	0.0102794	243
145	0.0321482	0.0142103	245	145	0.013712	0.00153169		145	0.0235896	0.00519659		145	0.0196755	0.0026924		145	0.0182234	0.0043388		362.5	0.0226848	0.000913902		145	0.0345146	0.00185451	245
147	0.037022	0.0172304	247	147	0.0218239	0.0121213		147	0.0111476	0.00743367		147	0.0163509	0.00280968		147	0.0111308	0.0127837		367.5	0.0222305	0.00514271		147	0.0326344	0.0107222	247
149	0.0359292	0.0105001	249	149	0.00220271	0.01153		149	0.0155494	0.00889505		149	0.015317	0.00063913		149	0.0155244	0.00566104		372.5	0.0261988	0.00835592		149	0.0424535	0.00310592	249
151	0.0444773	0.0166015	251	151	0.0100559	0.00633443		151	0.0171412	0.0124447		151	0.0109782	0.00818818		151	0.0177349	0.00767158		377.5	0.0252405	0.00712004		151	0.0367253	0.00508273	251
153	0.0448726	0.0159005	253	153	0.0149456	0.0115139		153	0.0144884	0.00117359		153	0.0267159	0.0116635		153	0.0165778	0.00290888		382.5	0.0233235	0.00762698		153	0.0439581	0.0100042	253
155	0.04367	0.010417	255	155	0.014614	0.00478078		155	0.00637888	0.00760279		155	0.0236623	0.00322029		155	0.0115803	0.00217002		387.5	0.0260481	0.00722182		155	0.0404191	0.0111826	255
157	0.051941	0.0126708	257	157	0.0110944	0.00900214		157	0.0100066	0.00933478		157	0.0162954	0.00933504		157	0.0103579	0.00385035		392.5	0.0281949	0.00804907		157	0.0266259	0.00852221	257
159	0.0483433	0.022271	259	159	0.0156274	0.00670606		159	0.0161464	0.0135105		159	0.0192586	0.00559402		159	0.014888	0.0103504		397.5	0.0282255	0.000957031		159	0.0417388	0.0134647	259
161	0.0494235	0.0225974	261	161	0.0160876	0.00460418		161	0.014004	0.0043917		161	0.0194472	0.00393545		161	0.0139519	0.00253149		402.5	0.0316717	0.007463		161	0.0334871	0.0106787	261
163	0.0430513	0.0132409	263	163	0.00937727	0.00618266		163	0.0157777	0.00091525		163	0.0269542	0.00867409		163	0.0209099	0.0062006		407.5	0.0300275	0.00633109		163	0.0314585	0.0155602	263
165	0.0548979	0.0217189	265	165	0.0129902	0.00772963		165	0.020222	0.00684172		165	0.0134726	0.00552523		165	0.0120192	0.00206758		412.5	0.0296683	0.00690313		165	0.0442874	0.00391936	265
167	0.049134	0.0259963	267	167	0.020864	0.00856826		167	0.0101864	0.00950002		167	0.0203048	0.00880735		167	0.0194572	0.00676418		417.5	0.0315695	0.00460148		167	0.0422461	0.0117531	267
169	0.0594153	0.0146114	269	169	0.010447	0.0123745		169	0.0161999	0.00393269		169	0.0272289	0.00918001		169	0.0183079	0.00721812		422.5	0.0269234	0.00210841		169	0.0364849	0.00483052	269
171	0.0560473	0.0262662	271	171	0.0154669	0.00729271		171	0.0162031	0.00728675		171	0.0167227	0.00404287		171	0.0228795	0.0115204		427.5	0.0300509	0.00401591		171	0.0396237	0.0146703	271
173	0.0612276	0.0245893	273	173	0.0130783	0.00915269		173	0.0133567	0.00628511		173	0.0172123	0.00948383		173	0.0157	0.00868015		432.5	0.0321491	0.00343845		173	0.0387268	0.00260036	273
175	0.0620357	0.0261484	275	175	0.0129508	0.00691519		175	0.0109217	0.00815073		175	0.0234833	0.0157589		175	0.0259759	0.0039213		437.5	0.0306555	0.00775811		175	0.0348411	0.0017192	275
177	0.0669966	0.011801	277	177	0.0143637	0.00934871		177	0.0240469	0.00822923		177	0.0190244	0.00913094		177	0.0161474	0.00765428		442.5	0.0313721	0.00136926		177	0.0465101	0.00806352	277
179	0.062183	0.0202861	279	179	0.0153453	0.00862662		179	0.0287331	0.00674422		179	0.0141337	0.00308804		179	0.0201917	0.00772167		447.5	0.0284855	0.00283494		179	0.0546497	0.00763088	279
181	0.0664363	0.0150452	281	181	0.0178121	0.00999302		181	0.0244457	0.00583203		181	0.0169165	0.0104017		181	0.0192337	0.0157647		452.5	0.0313301	0.00447196		181	0.0364173	0.00379944	281
183	0.0675162	0.0266802	283	183	0.0116932	0.00268683		183	0.0144312	0.00579026		183	0.019217	0.0178996		183	0.0175452	0.0112964		457.5	0.0368988	0.00254		183	0.0456176	0.0122439	283
185	0.0710062	0.0204705	285	185	0.0158347	0.00611297		185	0.0261498	0.00329243		185	0.0224808	0.00678505		185	0.0213413	0.00790986		462.5	0.0322602	0.00628035		185	0.0507653	0.0123903	285
187	0.067033	0.0210755	287	187	0.0122228	0.00616809		187	0.0273814	0.00691522		187	0.015546	0.00353121		187	0.0163733	0.0070596		467.5	0.0334963	0.00698151		187	0.0448089	0.00619168	287
189	0.0731019	0.025842	289	189	0.0155019	0.0133043		189	0.0250121	0.00168865		189	0.0178494	0.00667132		189	0.0177905	0.00716117		472.5	0.0330285	0.00846754		189	0.0456536	0.00568718	289
191	0.0785209	0.0247958	291	191	0.0182909	0.00952635		191	0.0110107	0.00789575		191	0.0221263	0.00671788		191	0.0148936	0.00411233		477.5	0.0363041	0.00279717		191	0.0431504	0.00808406	291
193	0.0701444	0.0187751	293	193	0.0185341	0.00465823		193	0.0121891	0.00257481		193	0.0210599	0.0115661		193	0.0148869	0.0106546		482.5	0.0389115	0.00454229		193	0.052474	0.0105515	293
195	0.0769525	0.0271671	295	195	0.0186426	0.0101505		195	0.0222356	0.0116466		195	0.0197921	0.00523693		195	0.0180871	0.0144303		487.5	0.0353821	0.00207181		195	0.049888	0.0132413	295
197	0.0880847	0.0229412	297	197	0.018748	0.0064433		197	0.00932571	0.00698687		197	0.02731	0.0157257		197	0.0133423	0.00149212		492.5	0.0400533	0.00577948		197	0.0503705	0.0120381	297
199	0.0854605	0.0226896	299	199	0.0204625	0.00679896		199	0.0165824	0.00710552		199	0.0302595	0.0112513		199	0.0179534	0.0045323		497.5	0.046705	0.00453173		199	0.0523528	0.0184835	299
201	0.088741	0.0295659	301	201	0.0166064	0.00385764		201	0.00680775	0.00886446		201	0.0247086	0.0076558		201	0.0197921	0.00812395		502.5	0.043405	0.00281998		201	0.0496731	0.00709123	301
203	0.086182	0.0229164	303	203	0.0174697	0.00594046		203	0.0210379	0.0040988		203	0.0251913	0.0150184		203	0.0191142	0.00405733		507.5	0.0401173	0.00366635		203	0.0516147	0.0199911	303
205	0.0872895	0.0169485	305	205	0.0171747	0.00449302		205	0.010358	0.00574805		205	0.0282157	0.00561431		205	0.0124344	0.0107053		512.5	0.0434321	0.000803219		205	0.0632874	0.0120131	305
207	0.0863986	0.0277723	307	207	0.0134819	0.00882978		207	0.0209611	0.00713549		207	0.0229086	0.0107548		207	0.0164266	0.0123118		517.5	0.0427153	0.00370129		207	0.0595412	0.00252852	307
209	0.0916396	0.0250733	309	209	0.0203303	0.006567		209	0.0100701	0.00770461		209	0.0223732	0.00904488		209	0.0169443	0.00723891		522.5	0.0487169	0.00405046		209	0.0568519	0.00802235	309
211	0.0981817	0.0244999	311	211	0.0193991	0.00930376		211	0.00884172	0.0117833		211	0.0260123	0.00566185		211	0.0154645	0.00603982		527.5	0.0451124	0.00315921		211	0.0634326	0.0118177	311
213	0.104982	0.0279348	313	213	0.0179447	0.00688661		213	0.0148476	0.00486092		213	0.0288744	0.00506254		213	0.0122277	0.000801033		532.5	0.0454628	0.00454306		213	0.0580785	0.0259326	313
215	0.10416	0.0248312	315	215	0.0243034	0.00532427		215	0.0105831	0.00523846		215	0.030388	0.00909016		215	0.0144451	0.00125394		537.5	0.0454449	0.00279019		215	0.0690155	0.00638151	315
217	0.110793	0.0300911	317	217	0.0254821	0.00463033		217	0.0210579	0.00830285		217	0.0279631	0.000956647		217	0.0152428	0.00912343		542.5	0.0467297	0.0018149		217	0.0695821	0.0112355	317
219	0.112596	0.0278132	319	219	0.0181195	0.00796773		219	0.0204437	0.00782402		219	0.0198764	0.00295607		219	0.00893005	0.0111829		547.5	0.0436403	0.0026655		219	0.0605269	0.0116969	319
221	0.111576	0.0230559	321	221	0.0209942	0.0107657		221	0.0185212	0.00619504		221	0.0311953	0.00927855		221	0.0205428	0.00700125		552.5	0.0508596	0.00278623		221	0.0815021	0.016882	321
223	0.109888	0.0343343	323	223	0.0244992	0.00341196		223	0.0113441	0.00951588		223	0.0297707	0.0113534		223	0.0141007	0.0021708		557.5	0.0454145	0.00694304		223	0.073081	0.0157013	323
225	0.12155	0.0361917	325	225	0.0258555	0.00809183		225	0.0158109	0.0131007		225	0.0196816	0.004562		225	0.0124076	0.00763787		562.5	0.0460363	0.0022743		225	0.0717853	0.0184246	325
227	0.120642	0.0358649	327	227	0.0251948	0.00925745		227	0.0228338	0.0135885		227	0.0160797	0.0103737		227	0.0149168	0.00528531		567.5	0.049035	0.00425421		227	0.0751572	0.0224188	327
229	0.122502	0.0382384	329	229	0.0314228	0.00467671		229	0.0252099	0.0124722		229	0.0230079	0.0029564		229	0.014131	0.00840911		572.5	0.0471522	0.00429142		229	0.0775806	0.0152082	329
231	0.131005	0.040274	331	231	0.030003	0.0082419		231	0.0255335	0.00620087		231	0.0317475	0.0182785		231	0.0190539	0.000788687		577.5	0.0489858	0.00502559		231	0.0797673	0.0160835	331
233	0.129719	0.0392118	333	233	0.0230572	0.00645776		233	0.0246612	0.00427788		233	0.024365	0.00938194		233	0.014002	0.0110665		582.5	0.0506886	0.00648076		233	0.0844337	0.0186366	333
235	0.1284	0.036195	335	235	0.0297713	0.00515544		235	0.0165314	0.00866622		235	0.0328108	0.013202		235	0.0167465	0.00760585		587.5	0.0496841	0.00364069		235	0.0893638	0.0128602	335
237	0.135033	0.0386257	337	237	0.0232268	0.00634751		237	0.0182073	0.00685351		237	0.035007	0.00446323		237	0.0192915	0.00537933		592.5	0.0514707	0.0040573		237	0.0874199	0.01863	337
239	0.133902	0.0317746	339	239	0.0296255	0.00910009		239	0.0118211	0.0165729		239	0.0270259	0.0151996		239	0.0184637	0.00678993		597.5	0.056913	0.00509157		239	0.0867181	0.00739627	339
241	0.141404	0.0477663	341	241	0.0329592	0.0153342		241	0.0153419	0.00495394		241	0.0251018	0.0100522		241	0.0197137	0.00961697		602.5	0.0523619	0.00693016		241	0.0963922	0.0204184	341
243	0.154129	0.0471278	343	243	0.026374	0.0126682		243	0.0153231	0.0101396		243	0.0297742	0.0180445		243	0.0200225	0.0030769		607.5	0.0526868	0.00465505		243	0.0899373	0.022791	343
245	0.149924	0.0386488	345	245	0.0286441	0.00896359		245	0.0239311	0.0110823		245	0.028943	0.00717338		245	0.0139897	0.00229413		612.5	0.0595068	0.00122895		245	0.0996801	0.0143349	345
247	0.152032	0.0436605	347	247	0.0302629	0.00938007		247	0.0212231	0.00208521		247	0.0261714	0.0102059		247	0.0132812	0.00420169		617.5	0.0560199	0.00639408		247	0.0865292	0.014032	347
249	0.157109	0.0415021	349	249	0.028313	0.00891606		249	0.0192857	0.00567511		249	0.0336054	0.00787095		249	0.0171346	0.00281327		622.5	0.0586557	0.00378298		249	0.09953	0.0162824	349
251	0.152904	0.0458747	351	251	0.03262	0.00320618		251	0.0170126	0.00149824		251	0.0199228	0.00368553		251	0.0164743	0.00299284		627.5	0.0592494	0.00228842		251	0.10676	0.0241145	351
253	0.163502	0.0383218	353	253	0.0312267	0.0121697		253	0.0225468	0.0075837		253	0.0304332	0.00893326		253	0.0151656	0.00544724		632.5	0.0569231	0.00320286		253	0.108779	0.00943515	353
255	0.169201	0.0511839	355	255	0.0333035	0.0101135		255	0.0258837	0.0120232		255	0.0351374	0.00407591		255	0.0191409	0.0045556		637.5	0.0640499	0.000814675		255	0.118889	0.0185118	355
257	0.163726	0.0455878	357	257	0.030037	0.0069722		257	0.0227145	0.00769494		257	0.0308348	0.0130423		257	0.0223919	0.00666391		642.5	0.0578106	0.00473377		257	0.114487	0.0142781	357
259	0.166115	0.0453614	359	259	0.0314272	0.00905042		259	0.0241421	0.00688905		259	0.0338076	0.000905354		259	0.0232102	0.00264747		647.5	0.060346	0.0039169		259	0.103074	0.0156328	359
261	0.172852	0.043071	361	261	0.0302332	0.00505379		261	0.0168922	0.00905775		261	0.024268	0.00311584		261	0.0178296	0.00593197		652.5	0.0622415	0.00276003		261	0.122443	0.0274886	361
263	0.174412	0.0443828	363	263	0.0304352	0.0118042		263	0.0202154	0.00858626		263	0.023844	0.00226469		263	0.0184178	0.00179598		657.5	0.0609047	0.00313535		263	0.115828	0.0178481	363
265	0.183924	0.0407706	365	265	0.0393015	0.0125072		265	0.0198709	0.00592196		265	0.0356795	0.0047659		265	0.0155086	0.00559754		662.5	0.0671022	0.00336354		265	0.10459	0.0234266	365
267	0.190088	0.0549236	367	267	0.0389866	0.00658786		267	0.0270168	0.00919773		267	0.0319022	0.00678812		267	0.0241773	0.00920421		667.5	0.0683481	0.00147841		267	0.119912	0.0202728	367
269	0.183979	0.0385054	369	269	0.0413688	0.00631018		269	0.0286115	0.00604999		269	0.0239748	0.0133245		269	0.0147542	0.00516788		672.5	0.0696682	0.00884318		269	0.118601	0.0229384	369
271	0.2057	0.0515782	371	271	0.0381473	0.0160051		271	0.0281259	0.00733241		271	0.0263875	0.0074613		271	0.0218845	0.0111431		677.5	0.0665431	0.00481898		271	0.126849	0.00928234	371
273	0.199873	0.0478606	373	273	0.0433052	0.0149083		273	0.0271056	0.0054953		273	0.0329421	0.00366646		273	0.0212262	0.00870443		682.5	0.0641616	0.00429228		273	0.14005	0.0196821	373
275	0.195798	0.056268	375	275	0.0362156	0.00739319		275	0.0216241	0.0117528		275	0.0242196	0.00544422		275	0.0232546	0.00136178		687.5	0.0683485	0.00295466		275	0.136161	0.0207999	375
277	0.214003	0.048136	377	277	0.0374195	0.00549686		277	0.0188439	0.00942423		277	0.0276706	0.00605943		277	0.0217552	0.00438593		692.5	0.0748032	0.00740768		277	0.140267	0.0257657	377
279	0.217141	0.0476808	379	279	0.0405472	0.00871304		279	0.0289357	0.0029375		279	0.0249011	0.00697101		279	0.0202434	0.00887236		697.5	0.0778312	0.000767637		279	0.13188	0.0172072	379
281	0.219859	0.0626231	381	281	0.0417691	0.0151319		281	0.0222265	0.00140824		281	0.0289528	0.00367787		281	0.0193055	0.00784645		702.5	0.0741114	0.00751283		281	0.14492	0.0261197	381
283	0.229306	0.0523057	383	283	0.0402889	0.0103566		283	0.0195104	0.000651578		283	0.0342756	0.00611809		283	0.0193624	0.00857927		707.5	0.0786355	0.00883187		283	0.151292	0.0214923	383
285	0.224644	0.0541477	385	285	0.0381265	0.00743291		285	0.0274471	0.00590412		285	0.0196921	0.00400869		285	0.020951	0.011543		712.5	0.0810358	0.00726858		285	0.15441	0.0217065	385
287	0.224698	0.0593669	387	287	0.0421569	0.00962876		287	0.0183251	0.00180284		287	0.0359351	0.00723737		287	0.0202415	0.00242853		717.5	0.0763932	0.0106114		287	0.140751	0.0271792	387
289	0.24283	0.0563183	389	289	0.044533	0.00773842		289	0.029842	0.00545355		289	0.0285265	0.00691459		289	0.022406	0.00791115		722.5	0.0810318	0.00121096		289	0.132689	0.0296901	389
291	0.238623	0.0427805	391	291	0.0432964	0.00770562		291	0.032502	0.00365807		291	0.0299144	0.00362497		291	0.0243545	0.0124532		727.5	0.0837324	0.0039911		291	0.164104	0.01792	391
293	0.251464	0.0555386	393	293	0.0465553	0.00727025		293	0.0203398	0.00573452		293	0.0378439	0.0125328		293	0.0265012	0.0167349		732.5	0.0774123	0.00236557		293	0.157882	0.018064	393
295	0.252703	0.0643988	395	295	0.046834	0.0119782		295	0.0372351	0.00722168		295	0.0365497	0.0148323		295	0.0199046	0.00369242		737.5	0.0768033	0.00979352		295	0.161685	0.0269546	395
297	0.250087	0.0568385	397	297	0.0480941	0.00334918		297	0.0295359	0.0037872		297	0.0306976	0.00196005		297	0.0175996	0.010015		742.5	0.0862773	0.00614082		297	0.159681	0.0277775	397
299	0.268558	0.0616498	399	299	0.0478027	0.0101023		299	0.029731	0.00966271		299	0.034069	0.00314577		299	0.0249078	0.0148116		747.5	0.0864476	0.0121816		299	0.153202	0.0155497	399
301	0.267617	0.0615715	401	301	0.0530218	0.00665289		301	0.0312822	0.00441349		301	0.03318	0.00759154		301	0.0277487	0.00430259		752.5	0.0868632	0.00747399		301	0.161983	0.00606688	401
303	0.275498	0.0641565	403	303	0.0512659	0.00202995		303	0.0336192	0.00507881		303	0.0310524	0.00337177		303	0.0214454	0.00855246		757.5	0.0797824	0.0052951		303	0.161529	0.0240653	403
305	0.264793	0.0558784	405	305	0.0551117	0.00909298		305	0.0262815	0.00443898		305	0.039879	0.000724744		305	0.0173544	0.00738312		762.5	0.0918156	0.00541316		305	0.171945	0.0284186	405
307	0.271571	0.0561298	407	307	0.0551764	0.00577187		307	0.03098	0.00161857		307	0.026951	0.00927884		307	0.0224998	0.00113292		767.5	0.0838703	0.00446069		307	0.186407	0.0306133	407
309	0.291126	0.0534568	409	309	0.0565174	0.00689998		309	0.0293191	0.0131687		309	0.0350347	0.00999059		309	0.0212018	0.00256964		772.5	0.0906163	0.00718936		309	0.174952	0.0327949	409
311	0.301453	0.0608162	411	311	0.0577689	0.00180534		311	0.0291701	0.00634644		311	0.0388589	0.00464807		311	0.0281071	0.00354357		777.5	0.088261	0.00677908		311	0.182924	0.0106846	411
313	0.298415	0.0603488	413	313	0.0636367	0.0156699		313	0.0335319	0.0078249		313	0.0374084	0.00600559		313	0.0213836	0.00414754		782.5	0.0912145	0.00867859		313	0.184503	0.0255959	413
315	0.309999	0.0804365	415	315	0.0505047	0.00660796		315	0.0347879	0.0119979		315	0.0479511	0.00544818		315	0.0242849	0.0123236		787.5	0.0847802	0.0104895		315	0.183382	0.0177826	415
317	0.305593	0.0626413	417	317	0.0602946	0.005129		317	0.0404098	0.00332846		317	0.0436995	0.00455139		317	0.032387	0.0110241		792.5	0.0907133	0.00573124		317	0.196057	0.031733	417
319	0.308573	0.0690297	419	319	0.0541674	0.00377175		319	0.0317188	0.0122024		319	0.0394508	0.00730698		319	0.0253613	0.00896791		797.5	0.0898041	0.0108516		319	0.18677	0.0275119	419
321	0.314078	0.0606373	421	321	0.0615663	0.0105857		321	0.0325993	0.0114847		321	0.0484665	0.0165473		321	0.0299706	0.00226101		802.5	0.0937454	0.00557543		321	0.200487	0.0248482	421
323	0.324828	0.0641718	423	323	0.0575803	0.00292818		323	0.0265991	0.0112597		323	0.0408294	0.0122037		323	0.030014	0.0051365		807.5	0.0942835	0.00261266		323	0.197142	0.0180408	423
325	0.331129	0.0690379	425	325	0.0618735	0.00503319		325	0.0396954	0.00100714		325	0.0457449	0.01834		325	0.0307617	0.0106422		812.5	0.0962376	0.00665538		325	0.20309	0.028522	425
327	0.328763	0.0669551	427	327	0.068272	0.00834155		327	0.039397	0.0103176		327	0.0482441	0.0214893		327	0.0272779	0.00760346		817.5	0.0984395	0.00941296		327	0.208342	0.0114924	427
329	0.329449	0.0588939	429	329	0.0564121	0.00840418		329	0.0382095	0.0061998		329	0.0423207	0.0121687		329	0.0142361	0.00660071		822.5	0.0997505	0.00657731		329	0.208996	0.0248564	429
331	0.342773	0.0608478	431	331	0.06422	0.00915702		331	0.0342615	0.0127142		331	0.052394	0.0138298		331	0.0316729	0.0101371		827.5	0.0914942	0.00624942		331	0.223637	0.0338569	431
333	0.352353	0.0711976	433	333	0.0705981	0.0106737		333	0.0351067	0.00359558		333	0.0450451	0.0138987		333	0.0406727	0.00746348		832.5	0.102042	0.0035925		333	0.21507	0.0242494	433
335	0.352266	0.0738984	435	335	0.0754503	0.0125031		335	0.0316391	0.00898572		335	0.038536	0.00403518		335	0.0343502	0.00554537		837.5	0.0991569	0.00956596		335	0.227145	0.0272163	435
337	0.363233	0.0721732	437	337	0.0713279	0.0107716		337	0.0349604	0.0137193		337	0.0395073	0.00764748		337	0.0276027	0.00644492		842.5	0.0983125	0.005977		337	0.225374	0.0272074	437
339	0.363757	0.0545483	439	339	0.0688041	0.00505814		339	0.0379132	0.0118435		339	0.0342242	0.00907379		339	0.0343623	0.00919584		847.5	0.102529	0.00957549		339	0.227257	0.0196231	439
341	0.372274	0.0609474	441	341	0.0711644	0.00577242		341	0.0346613	0.00758121		341	0.0425282	0.0115447		341	0.0238556	0.00883475		852.5	0.105113	0.00628247		341	0.23684	0.0169203	441
343	0.380233	0.0719705	443	343	0.0753235	0.0143184		343	0.0463089	0.00562004		343	0.0380014	0.00923405		343	0.0326196	0.0167831		857.5	0.107058	0.0082287		343	0.232478	0.026323	443
345	0.371625	0.0609466	445	345	0.071723	0.00982738		345	0.0404396	0.00999263		345	0.0429415	0.0200745		345	0.0315265	0.00462053		862.5	0.108483	0.0115875		345	0.241505	0.0304265	445
347	0.383792	0.0623171	447	347	0.0763848	0.0133528		347	0.0369783	0.00401798		347	0.0431679	0.0096371		347	0.0264544	0.0068326		867.5	0.107124	0.010058		347	0.237901	0.0296022	447
349	0.394008	0.0702955	449	349	0.0765636	0.00389078		349	0.0415669	0.0031652		349	0.043002	0.00860004		349	0.0348341	0.0105898		872.5	0.110548	0.00979989		349	0.246266	0.0244284	449
351	0.397194	0.0742863	451	351	0.0724349	0.0053906		351	0.0306724	0.00310788		351	0.0481133	0.00767895		351	0.0385552	0.00769073		877.5	0.109308	0.00951957		351	0.249825	0.0130898	451
353	0.400427	0.0693986	453	353	0.0811154	0.00533776		353	0.0406462	0.00527505		353	0.0447928	0.00793047		353	0.0282511	0.00528251		882.5	0.115795	0.0120552		353	0.268738	0.0326563	453
355	0.405582	0.0678732	455	355	0.0898332	0.0088047		355	0.0353912	0.0110715		355	0.044281	0.0133488		355	0.0317978	0.00500369		887.5	0.113318	0.0115326		355	0.270099	0.0383734	455
357	0.418394	0.0723681	457	357	0.0826193	0.011609		357	0.0356601	0.0129359		357	0.0488876	0.0121511		357	0.0288726	0.00355984		892.5	0.109384	0.0149488		357	0.264583	0.0146467	457
359	0.413494	0.0710721	459	359	0.0863626	0.0187084		359	0.0342756	0.00409569		359	0.052873	0.00887041		359	0.0285523	0.00641297		897.5	0.117726	0.0086069		359	0.270081	0.0243613	459
361	0.424376	0.0704728	461	361	0.0837567	0.0129885		361	0.044399	0.0112982		361	0.0441913	0.00806482		361	0.0301872	0.00213814		902.5	0.116343	0.0122288		361	0.281158	0.0193511	461
363	0.434575	0.0775436	463	363	0.0921142	0.0103486		363	0.0388792	0.0107377		363	0.0547155	0.00132308		363	0.0321119	0.00213207		907.5	0.11089	0.014452		363	0.27512	0.0186078	463
365	0.432711	0.0539733	465	365	0.0864839	0.00459188		365	0.0414204	0.00909292		365	0.0529908	0.00637666		365	0.0301404	0.00696917		912.5	0.121529	0.0155347		365	0.279108	0.017645	465
367	0.452054	0.0715294	467	367	0.0921698	0.0171654		367	0.0463959	0.0110012		367	0.0500843	0.00972503		367	0.0346554	0.00675148		917.5	0.121248	0.0162547		367	0.281274	0.0141224	467
369	0.431154	0.0712241	469	369	0.0880428	0.0132118		369	0.0474249	0.00499721		369	0.0469799	0.0019305		369	0.0342395	0.0109398		922.5	0.122832	0.0147242		369	0.295848	0.035456	469
371	0.451821	0.0675489	471	371	0.0909192	0.0143167		371	0.0463731	0.00999254		371	0.0505673	0.00669748		371	0.0260196	0.00793399		927.5	0.12412	0.0131513		371	0.296172	0.0156074	471
373	0.458672	0.0715382	473	373	0.0944103	0.00863605		373	0.0464564	0.00696719		373	0.0517146	0.0111683		373	0.0333782	0.014249		932.5	0.116353	0.0213799		373	0.297688	0.0233368	473
375	0.459328	0.0819857	475	375	0.0856019	0.00446527		375	0.0364377	0.00417111		375	0.0433954	0.0060109		375	0.0354777	0.00512112		937.5	0.118778	0.0146051		375	0.291254	0.0232885	475
377	0.457765	0.0648622	477	377	0.109466	0.00340807		377	0.0502073	0.00179176		377	0.053208	0.0106073		377	0.0309067	0.0127675		942.5	0.125901	0.0124319		377	0.313861	0.0268926	477
379	0.472516	0.0638336	479	379	0.0984709	0.0113196		379	0.0479103	0.00865889		379	0.0468618	0.00582522		379	0.0361711	0.00122461		947.5	0.122888	0.014349		379	0.304629	0.0164724	479
381	0.469406	0.0660861	481	381	0.0975761	0.0164509		381	0.053156	0.00454573		381	0.0530415	0.00933711		381	0.0306129	0.00140021		952.5	0.125451	0.0179052		381	0.312366	0.0345428	481
383	0.480622	0.0659101	483	383	0.0937551	0.00656844		383	0.0555248	0.0103844		383	0.0530099	0.013584		383	0.0278018	0.0131604		957.5	0.125795	0.0176212		383	0.313929	0.0271386	483
385	0.487109	0.0640112	485	385	0.0990136	0.00883192		385	0.0420561	0.00520808		385	0.0513937	0.00131601		385	0.0332576	0.00979797		962.5	0.124779	0.00981677		385	0.331091	0.0350741	485
387	0.49521	0.0650477	487	387	0.107618	0.00536958		387	0.0519927	0.00412714		387	0.0521897	0.00803867		387	0.0310556	0.00504026		967.5	0.127651	0.0183071		387	0.333416	0.0250348	487
389	0.505119	0.0603489	489	389	0.105622	0.0175826		389	0.053183	0.00511364		389	0.0497823	0.0120307		389	0.0354908	0.00587375		972.5	0.136103	0.00924734		389	0.330417	0.0305877	489
391	0.49233	0.0561754	491	391	0.106887	0.0108659		391	0.0475107	0.0120529		391	0.0497474	0.00687439		391	0.0374212	0.0119898		977.5	0.131346	0.0110561		391	0.331684	0.036182	491
393	0.504884	0.0743867	493	393	0.114984	0.0113567		393	0.0544626	0.00893159		393	0.059631	0.00252667		393	0.0379735	0.00671021		982.5	0.132453	0.0157321		393	0.33641	0.0263017	493
395	0.517967	0.072825	495	395	0.113361	0.0121733		395	0.0507501	0.00451185		395	0.0460196	0.00233871		395	0.0321757	0.010516		987.5	0.13422	0.0208321		395	0.35129	0.0137931	495
397	0.507707	0.0481015	497	397	0.119953	0.0154108		397	0.0477168	0.00769853		397	0.0550975	0.010979		397	0.0352375	0.0113165		992.5	0.136138	0.0127208		397	0.345888	0.0283696	497
399	0.52137	0.0660931	499	399	0.119395	0.00688424		399	0.0514836	0.00926731		399	0.0550301	0.00818903		399	0.0380865	0.0102085		997.5	0.140278	0.0191301		399	0.360297	0.0230933	499
401	0.531259	0.0593915	501	401	0.109131	0.00937763		401	0.0484803	0.00699272		401	0.0517039	0.0117577		401	0.0381139	0.00962465		1002.5	0.142551	0.0173434		401	0.357987	0.032271	501
403	0.531606	0.072124	503	403	0.123685	0.0126971		403	0.044389	0.00498033		403	0.0542594	0.0040822		403	0.0420497	0.0158119		1007.5	0.147422	0.0184333		403	0.364571	0.0276287	503
405	0.539949	0.0553262	505	405	0.123218	0.0119701		405	0.0610316	0.00330363		405	0.0546459	0.0124876		405	0.0430281	0.00934018		1012.5	0.14281	0.022453		405	0.363414	0.0130364	505
407	0.54291	0.068383	507	407	0.125129	0.010564		407	0.047368	0.00213209		407	0.055253	0.00745014		407	0.0439609	0.0119258		1017.5	0.143608	0.0152821		407	0.368442	0.0157669	507
409	0.542927	0.0522425	509	409	0.125721	0.0123301		409	0.0650288	0.0106321		409	0.0566481	0.0116758		409	0.0433601	0.00379564		1022.5	0.136962	0.0168469		409	0.3786	0.0360048	509
411	0.553082	0.0801062	511	411	0.129974	0.00925699		411	0.0563609	0.00166823		411	0.0578482	0.012448		411	0.0426778	0.00565026		1027.5	0.147919	0.0193264		411	0.373193	0.039371	511
413	0.561422	0.064564	513	413	0.134884	0.0119384		413	0.0601736	0.00874742		413	0.0587106	0.00928094		413	0.0395502	0.0105441		1032.5	0.151027	0.0141084		413	0.388523	0.0290758	513
415	0.569312	0.0645072	515	415	0.134318	0.00756749		415	0.0592889	0.00839427		415	0.0536918	0.0138709		415	0.0384192	0.00598374		1037.5	0.145924	0.011859		415	0.379565	0.0191818	515
417	0.568774	0.0472363	517	417	0.134097	0.0135153		417	0.0586527	0.00977304		417	0.0685734	0.00841404		417	0.0351379	0.0128505		1042.5	0.154271	0.0201295		417	0.396447	0.024849	517
419	0.573258	0.0623621	519	419	0.134024	0.00736853		419	0.0579718	0.0105435		419	0.0603895	0.00388326		419	0.039202	0.00721859		1047.5	0.15694	0.0173589		419	0.386009	0.0256382	519
421	0.583586	0.0601457	521	421	0.132985	0.0143608		421	0.0602529	0.00610309		421	0.0608071	0.00951213		421	0.0316825	0.00433105		1052.5	0.15132	0.0245467		421	0.403803	0.0425249	521
423	0.584355	0.0702483	523	423	0.144177	0.0153271		423	0.0640467	0.00301851		423	0.0627366	0.0124582		423	0.0402897	0.00769416		1057.5	0.151987	0.0201614		423	0.4124	0.0311226	523
425	0.585474	0.0618764	525	425	0.140248	0.0135378		425	0.0663623	0.0150735		425	0.0524249	0.00442229		425	0.0323383	0.00611368		1062.5	0.156785	0.0205046		425	0.406408	0.0235907	525
427	0.604599	0.0738827	527	427	0.151694	0.0135843		427	0.0668945	0.00277008		427	0.0639786	0.0124262		427	0.0347089	0.0034083		1067.5	0.157828	0.0170957		427	0.396693	0.0320808	527
429	0.584741	0.0624727	529	429	0.144814	0.0141644		429	0.056831	0.0139654		429	0.0518816	0.00590993		429	0.0526767	0.00734097		1072.5	0.163513	0.0184235		429	0.42674	0.0140856	529
431	0.612174	0.0578594	531	431	0.141384	0.0127048		431	0.0622653	0.00692358		431	0.0621498	0.00182198		431	0.0440954	0.0108294		1077.5	0.157558	0.0140497		431	0.427113	0.028285	531
433	0.615148	0.06287	533	433	0.14837	0.0157896		433	0.0625795	0.0111587		433	0.0606678	0.0146607		433	0.0433292	0.00246046		1082.5	0.15942	0.0162922		433	0.423604	0.0188648	533
435	0.605976	0.0661754	535	435	0.151572	0.0133694		435	0.0600239	0.0119292		435	0.0607173	0.00660152		435	0.0440334	0.00407821		1087.5	0.160247	0.0233636		435	0.410943	0.0527118	535
437	0.610076	0.0649444	537	437	0.152745	0.00614199		437	0.0652875	0.00848045		437	0.0656636	0.00726479		437	0.0436649	0.0044741		1092.5	0.156732	0.0239549		437	0.432608	0.0333232	537
439	0.633357	0.0653701	539	439	0.15843	0.00963447		439	0.0727782	0.00633062		439	0.0613271	0.00311788		439	0.0500711	0.00789117		1097.5	0.166424	0.0136013		439	0.421484	0.0180941	539
441	0.620945	0.0610617	541	441	0.162999	0.0141922		441	0.0653988	0.00494328		441	0.0730955	0.0162235		441	0.0434171	0.00370988		1102.5	0.168647	0.0142303		441	0.4463	0.0171248	541
443	0.630788	0.0706263	543	443	0.17266	0.0105997		443	0.0697672	0.0167432		443	0.0599469	0.00470179		443	0.0384691	0.0074957		1107.5	0.169366	0.0165726		443	0.444016	0.0251661	543
445	0.638044	0.0673824	545	445	0.169183	0.0141264		445	0.0681441	0.00812994		445	0.0566462	0.00889816		445	0.0458253	0.00514245		1112.5	0.170123	0.018089		445	0.449637	0.0387753	545
447	0.627858	0.0762971	547	447	0.177446	0.019354		447	0.0672087	0.0106305		447	0.0744115	0.00853957		447	0.0442198	0.00249438		1117.5	0.172455	0.0216324		447	0.452297	0.0173609	547
449	0.635899	0.0586667	549	449	0.172547	0.00398816		449	0.0668409	0.0138793		449	0.0668241	0.0108681		449	0.0417848	0.00334816		1122.5	0.170873	0.0226338		449	0.453274	0.0359774	549
451	0.652618	0.0630072	551	451	0.1759	0.0108307		451	0.0697104	0.0119415		451	0.0688972	0.00652454		451	0.0406735	0.00652135		1127.5	0.174633	0.0120453		451	0.464881	0.0233622	551
453	0.656806	0.0653414	553	453	0.172692	0.0186254		453	0.0701308	0.00548748		453	0.0726226	0.00985581		453	0.0526036	0.00469182		1132.5	0.180485	0.0117982		453	0.454376	0.0420206	553
455	0.660318	0.0754632	555	455	0.176482	0.0153609		455	0.0705302	0.0095202		455	0.0644666	0.00898134		455	0.0375505	0.00205076		1137.5	0.17373	0.0132118		455	0.472316	0.035495	555
457	0.660668	0.0825767	557	457	0.183468	0.00871189		457	0.0761224	0.0113859		457	0.0656763	0.00246682		457	0.0435361	0.00463253		1142.5	0.17844	0.0175177		457	0.476309	0.0234038	557
459	0.667227	0.0657482	559	459	0.179767	0.0209571		459	0.0769309	0.00852848		459	0.0635056	0.011069		459	0.0421412	0.0044401		1147.5	0.176123	0.0164407		459	0.477001	0.0172382	559
461	0.674194	0.0597413	561	461	0.182617	0.00938052		461	0.0746751	0.0104259		461	0.0652676	0.0106128		461	0.0526029	0.00672598		1152.5	0.176644	0.0211494		461	0.489583	0.0315952	561
463	0.664242	0.0648189	563	463	0.188234	0.00921212		463	0.0768681	0.0106799		463	0.0646859	0.00835789		463	0.0513361	0.00648389		1157.5	0.181014	0.0145257		463	0.489408	0.0244075	563
465	0.672241	0.0720357	565	465	0.186858	0.00709998		465	0.0781185	0.001109		465	0.0692001	0.00426737		465	0.0448666	0.0114286		1162.5	0.182456	0.0124787		465	0.493955	0.00832359	565
467	0.679926	0.0591365	567	467	0.196322	0.0123344		467	0.0820063	0.00660457		467	0.0800173	0.00592131		467	0.0477153	0.00521446		1167.5	0.177789	0.0180002		467	0.507262	0.0246351	567
469	0.686953	0.071578	569	469	0.19707	0.00916978		469	0.0730668	0.0088843		469	0.0649489	0.0062282		469	0.0492032	0.0100891		1172.5	0.18825	0.017852		469	0.506008	0.0324251	569
471	0.696977	0.0769749	571	471	0.194676	0.00713223		471	0.0796349	0.0129588		471	0.0653935	0.00468013		471	0.0497305	0.00714555		1177.5	0.188611	0.0178936		471	0.494635	0.0257437	571
473	0.694473	0.078563	573	473	0.206175	0.0100423		473	0.0755279	0.00397416		473	0.0738324	0.0173789		473	0.0544673	0.0131653		1182.5	0.192796	0.0212417		473	0.497715	0.0220176	573
475	0.698904	0.0981054	575	475	0.206209	0.0133703		475	0.0780253	0.0126427		475	0.0762076	0.00588867		475	0.0498986	0.00785827		1187.5	0.187699	0.0217111		475	0.509365	0.0494473	575
477	0.6962	0.0705191	577	477	0.209523	0.0124448		477	0.0873841	0.00717965		477	0.0680767	0.00449911		477	0.046683	0.00652327		1192.5	0.1977	0.0178591		477	0.53318	0.0310701	577
479	0.707481	0.0630997	579	479	0.211676	0.00854994		479	0.0850463	0.0122061		479	0.0759387	0.00254217		479	0.0565905	0.00498902		1197.5	0.188212	0.0170052		479	0.531754	0.0234717	579
481	0.710963	0.0858811	581	481	0.219098	0.0219687		481	0.0868711	0.00393494		481	0.0762092	0.00747437		481	0.0447431	0.00403992		1202.5	0.195211	0.0150699		481	0.53711	0.0332333	581
483	0.711168	0.0957094	583	483	0.213338	0.0160026		483	0.0798751	0.00875024		483	0.0673899	0.00436545		483	0.0514746	0.00615853		1207.5	0.19331	0.0182545		483	0.534617	0.0340983	583
485	0.716888	0.064363	585	485	0.214626	0.0121473		485	0.0837694	0.0111954		485	0.0699542	0.0163996		485	0.0465211	0.00418149		1212.5	0.193065	0.021748		485	0.542999	0.0324125	585
487	0.715826	0.0492753	587	487	0.223129	0.0122248		487	0.0851625	0.0108563		487	0.0768898	0.0103829		487	0.0484467	0.00987799		1217.5	0.193456	0.0234328		487	0.537587	0.0196959	587
489	0.719275	0.0746294	589	489	0.226103	0.021078		489	0.0846153	0.0061164		489	0.0811032	0.00976167		489	0.0564017	0.00436577		1222.5	0.19587	0.0188375		489	0.54575	0.0296981	589
491	0.715471	0.0668022	591	491	0.226663	0.013283		491	0.0887957	0.0112184		491	0.0776168	0.00909388		491	0.0515692	0.00145952		1227.5	0.201942	0.0121912		491	0.55536	0.0267083	591
493	0.738807	0.0891288	593	493	0.224591	0.00929541		493	0.0828167	0.00657537		493	0.0748046	0.00750698		493	0.0576915	0.0115732		1232.5	0.199984	0.0173189		493	0.543139	0.0282106	593
495	0.73124	0.0581701	595	495	0.227036	0.0163119		495	0.0895454	0.0113502		495	0.0885622	0.00776852		495	0.0462554	0.00329694		1237.5	0.202213	0.0252023		495	0.558013	0.0252605	595
497	0.730888	0.0704893	597	497	0.24239	0.0176808		497	0.0849777	0.00934757		497	0.0801706	0.00922545		497	0.0543187	0.00146928		1242.5	0.206937	0.0257859		497	0.569068	0.030268	597
499	0.745518	0.0639786	599	499	0.234213	0.0134312		499	0.0877058	0.00587421		499	0.0772517	0.00816678		499	0.0511887	0.00781722		1247.5	0.209948	0.0209168		499	0.556755	0.0329687	599
501	0.758273	0.0565846	601	501	0.243426	0.0157207		501	0.0922892	0.00824703		501	0.0900297	0.00789654		501	0.0535894	0.0131786		1252.5	0.201646	0.0213206		501	0.56769	0.0212462	601
503	0.757094	0.0655068	603	503	0.253858	0.00967519		503	0.0954129	0.00680906		503	0.0854935	0.00727056		503	0.0597886	0.00615673		1257.5	0.203391	0.0167388		503	0.578491	0.0159664	603
505	0.761376	0.0778986	605	505	0.247862	0.0221672		505	0.0943713	0.00499386		505	0.0849662	0.0120075		505	0.0563489	0.00974745		1262.5	0.206998	0.0178412		505	0.569028	0.0198281	605
507	0.762882	0.0656307	607	507	0.251481	0.0155043		507	0.101217	0.0128362		507	0.0865181	0.0123674		507	0.0618214	0.00901692		1267.5	0.211409	0.0201		507	0.580932	0.0385186	607
509	0.769147	0.0694699	609	509	0.256835	0.0254306		509	0.0987458	0.00757217		509	0.0807859	0.00936093		509	0.0545215	0.00837019		1272.5	0.205284	0.0167509		509	0.582986	0.0219882	609
511	0.768559	0.0850321	611	511	0.260155	0.00999003		511	0.0982971	0.00905013		511	0.0921168	0.00809897		511	0.0525223	0.00607261		1277.5	0.211997	0.0214078		511	0.599346	0.0283931	611
513	0.767522	0.059871	613	513	0.270196	0.0233135		513	0.0964677	0.0100548		513	0.0786383	0.0120683		513	0.0629114	0.00342613		1282.5	0.209299	0.0222697		513	0.609676	0.0368367	613
515	0.762	0.0545063	615	515	0.270165	0.0231232		515	0.100392	0.00585446		515	0.0914789	0.0136879		515	0.0625465	0.00433989		1287.5	0.212196	0.0190678		515	0.601894	0.0300645	615
517	0.77301	0.0595905	617	517	0.275244	0.0119078		517	0.105455	0.00259506		517	0.0819972	0.00936225		517	0.0601224	0.0103409		1292.5	0.212155	0.0184428		517	0.612345	0.0411082	617
519	0.785204	0.0819036	619	519	0.268328	0.0207424		519	0.0969224	0.0122032		519	0.0854885	0.0131511		519	0.0609182	0.0121862		1297.5	0.212232	0.0245131		519	0.603511	0.0319874	619
521	0.774798	0.0562311	621	521	0.274646	0.0140549		521	0.107634	0.00631583		521	0.0851432	0.0145585		521	0.0571866	0.009769		1302.5	0.220625	0.0280377		521	0.609083	0.0341986	621
523	0.787379	0.0613916	623	523	0.292567	0.018608		523	0.102855	0.00824388		523	0.0915112	0.0135866		523	0.0550891	0.0123313		1307.5	0.22015	0.0225349		523	0.60497	0.0274316	623
525	0.791288	0.0796589	625	525	0.294332	0.0180799		525	0.102668	0.00507218		525	0.0902589	0.0136858		525	0.0617322	0.00889525		1312.5	0.217708	0.0252981		525	0.610992	0.0367036	625
527	0.7901	0.0612093	627	527	0.294208	0.0359677		527	0.116039	0.0119412		527	0.0896472	0.0119241		527	0.0591196	0.00502882		1317.5	0.220989	0.0272575		527	0.62781	0.0537211	627
529	0.790257	0.0518745	629	529	0.291548	0.0313096		529	0.105711	0.00509357		529	0.0986641	0.00572445		529	0.0601511	0.00312002		1322.5	0.215507	0.0213667		529	0.624486	0.0341998	629
531	0.797291	0.0620114	631	531	0.300123	0.00999617		531	0.109396	0.00529882		531	0.0886918	0.0107343		531	0.0593223	0.00931249		1327.5	0.228053	0.0220315		531	0.640838	0.0385182	631
533	0.793619	0.0684485	633	533	0.29861	0.0135284		533	0.106277	0.0125847		533	0.09907	0.00542951		533	0.0622409	0.00273982		1332.5	0.229806	0.0280916		533	0.627387	0.040599	633
535	0.797466	0.0328928	635	535	0.298929	0.0180131		535	0.116696	0.0114056		535	0.0922194	0.0130559		535	0.0641127	0.0128509		1337.5	0.229029	0.0215573		535	0.638768	0.0234772	635
537	0.808781	0.0654261	637	537	0.308512	0.0218833		537	0.112636	0.0125889		537	0.101188	0.0076968		537	0.0653761	0.0107743		1342.5	0.226523	0.0183016		537	0.651527	0.0298059	637
539	0.80494	0.0669229	639	539	0.319915	0.0281871		539	0.106956	0.0066087		539	0.0849056	0.00586521		539	0.0617817	0.0106523		1347.5	0.231803	0.0217422		539	0.629781	0.0363662	639
541	0.813243	0.0680359	641	541	0.313706	0.0240655		541	0.112218	0.011078		541	0.0946428	0.00890612		541	0.0616109	0.0110626		1352.5	0.229667	0.0245772		541	0.65756	0.0194244	641
543	0.816762	0.0643249	643	543	0.316545	0.0217192		543	0.129508	0.00534571		543	0.0886817	0.0141508		543	0.0641028	0.00952253		1357.5	0.236621	0.0236518		543	0.650853	0.0120019	643
545	0.820615	0.0460707	645	545	0.309291	0.01661		545	0.122608	0.00812443		545	0.100676	0.00678047		545	0.0694768	0.00348247		1362.5	0.229961	0.0252309		545	0.660472	0.0332617	645
547	0.820988	0.0574767	647	547	0.327822	0.0124705		547	0.124895	0.00914235		547	0.0847522	0.00881865		547	0.0646486	0.00586232		1367.5	0.236578	0.0277102		547	0.662074	0.0207926	647
549	0.843585	0.0521405	649	549	0.33615	0.0166422		549	0.125145	0.0182698		549	0.0990307	0.0128536		549	0.0641963	0.00801648		1372.5	0.233326	0.0252913		549	0.663203	0.0311439	649
551	0.833022	0.0551437	651	551	0.321432	0.0137575		551	0.121021	0.00743851		551	0.0960082	0.011413		551	0.0616389	0.00939395		1377.5	0.235425	0.0228972		551	0.682526	0.0310012	651
553	0.824585	0.0627468	653	553	0.334931	0.0271441		553	0.131521	0.00704776		553	0.0969085	0.0021131		553	0.0705166	0.00596957		1382.5	0.232279	0.0244397		553	0.673759	0.0224867	653
555	0.842076	0.0685711	655	555	0.330218	0.0269179		555	0.129009	0.00641009		555	0.104415	0.0087906		555	0.0713234	0.00455394		1387.5	0.243578	0.0148205		555	0.669255	0.0136066	655
557	0.830801	0.060589	657	557	0.348905	0.0280121		557	0.119724	0.0102831		557	0.098127	0.00949309		557	0.0725829	0.00695083		1392.5	0.245193	0.0282641		557	0.671706	0.0265779	657
559	0.83924	0.0558857	659	559	0.344295	0.0306353		559	0.140266	0.0138001		559	0.112297	0.0187483		559	0.0692074	0.00165796		1397.5	0.248854	0.024822		559	0.668063	0.0196667	659
561	0.838453	0.0459496	661	561	0.349397	0.0213868		561	0.126224	0.00338171		561	0.106801	0.0104629		561	0.0707488	0.0103299		1402.5	0.241852	0.0260364		561	0.67431	0.0186152	661
563	0.847542	0.0511551	663	563	0.34604	0.0123577		563	0.127314	0.00770686		563	0.0920764	0.00618886		563	0.0672146	0.00543863		1407.5	0.246226	0.0272063		563	0.673747	0.0198264	663
565	0.851775	0.0717168	665	565	0.35996	0.0195019		565	0.130279	0.00749686		565	0.110721	0.0119254		565	0.0692153	0.0110716		1412.5	0.252391	0.029298		565	0.682661	0.0137476	665
567	0.845633	0.0541037	667	567	0.353387	0.0208387		567	0.135057	0.00597724		567	0.10781	0.0137957		567	0.0737735	0.0179722		1417.5	0.250441	0.0308806		567	0.693226	0.0213209	667
569	0.850027	0.0529551	669	569	0.363188	0.0238696		569	0.132812	0.0104472		569	0.106627	0.00921015		569	0.0669192	0.00186064		1422.5	0.252419	0.0149743		569	0.697822	0.0313348	669
571	0.84704	0.0630354	671	571	0.357393	0.0201264		571	0.142612	0.00997999		571	0.112875	0.00392556		571	0.0717201	0.0143814		1427.5	0.252213	0.0204633		571	0.692986	0.0407196	671
573	0.855651	0.0411679	673	573	0.37159	0.0125707		573	0.141863	0.00391866		573	0.104021	0.0103802		573	0.0730776	0.0016035		1432.5	0.250948	0.0197726		573	0.708229	0.00635849	673
575	0.851746	0.0517007	675	575	0.373557	0.0166883		575	0.145734	0.0127093		575	0.095504	0.0113476		575	0.0828409	0.0138847		1437.5	0.259402	0.024479		575	0.70221	0.00851751	675
577	0.85262	0.0558305	677	577	0.373581	0.023943		577	0.145164	0.004189		577	0.112041	0.00152816		577	0.077442	0.0163836		1442.5	0.259777	0.0196943		577	0.699556	0.00359642	677
579	0.860719	0.0545115	679	579	0.378465	0.0263854		579	0.145256	0.00712224		579	0.123055	0.017047		579	0.0723265	0.00646685		1447.5	0.261706	0.0263822		579	0.714803	0.0345903	679
581	0.858768	0.04638	681	581	0.384497	0.0230591		581	0.149048	0.00301579		581	0.118989	0.00667504		581	0.0756427	0.00705206		1452.5	0.263798	0.0248232		581	0.713437	0.0201503	681
583	0.864046	0.0520759	683	583	0.385187	0.0165427		583	0.149346	0.0144194		583	0.105766	0.0027327		583	0.0669068	0.010093		1457.5	0.265264	0.0228343		583	0.736255	0.0200149	683
585	0.870599	0.0570959	685	585	0.397226	0.0112244		585	0.149735	0.00268501		585	0.106405	0.00837934		585	0.0753298	0.0202175		1462.5	0.261998	0.0259414		585	0.707273	0.0263151	685
587	0.867063	0.0519764	687	587	0.393488	0.0258643		587	0.159296	0.0197141		587	0.10962	0.0173088		587	0.0794728	0.0053649		1467.5	0.266747	0.0197829		587	0.729357	0.0136353	687
589	0.876392	0.0479204	689	589	0.403664	0.0192079		589	0.155939	0.0029895		589	0.113398	0.0169207		589	0.0834415	0.0112047		1472.5	0.26675	0.0246839		589	0.733558	0.0141986	689
591	0.873216	0.0543809	691	591	0.407799	0.024821		591	0.141177	0.00669312		591	0.114633	0.0177043		591	0.0769128	0.0105511		1477.5	0.261915	0.0299001		591	0.732099	0.017837	691
593	0.86991	0.0640704	693	593	0.419812	0.0233599		593	0.170154	0.0215265		593	0.120009	0.00508145		593	0.0734997	0.0231913		1482.5	0.265332	0.026892		593	0.748803	0.0286262	693
595	0.867207	0.049346	695	595	0.412159	0.0262661		595	0.157227	0.0127001		595	0.119692	0.00638991		595	0.0812289	0.0048136		1487.5	0.262071	0.0323736		595	0.742118	0.0315987	695
597	0.879203	0.0514159	697	597	0.411608	0.0216527		597	0.163879	0.00795094		597	0.108458	0.00969759		597	0.0741219	0.0139402		1492.5	0.27083	0.0308107		597	0.751583	0.0204801	697
599	0.873257	0.0490943	699	599	0.41823	0.0341145		599	0.156703	0.0144418		599	0.120597	0.00760358		599	0.0833271	0.0109997		1497.5	0.270284	0.0260666		599	0.749169	0.0384383	699
601	0.887316	0.0469481	701	601	0.420467	0.022328		601	0.157304	0.0118504		601	0.127892	0.0132383		601	0.076771	0.00476925		1502.5	0.2794	0.0295922		601	0.755922	0.0112762	701
603	0.885162	0.0545407	703	603	0.41994	0.0254411		603	0.173293	0.00483058		603	0.110071	0.0162832		603	0.0721706	0.00959518		1507.5	0.276624	0.0243548		603	0.748621	0.00443234	703
605	0.891051	0.0413341	705	605	0.428998	0.0309372		605	0.168055	0.0196683		605	0.122445	0.0105764		605	0.0823629	0.0078619		1512.5	0.279522	0.0186407		605	0.759402	0.0261683	705
607	0.902093	0.0476106	707	607	0.436393	0.0306248		607	0.169506	0.0221201		607	0.122903	0.00770403		607	0.0844361	0.00038571		1517.5	0.278598	0.0224041		607	0.750106	0.00876204	707
609	0.902905	0.0394854	709	609	0.444329	0.0171352		609	0.160414	0.0105011		609	0.12419	0.0132832		609	0.0741038	0.00523751		1522.5	0.27918	0.0285275		609	0.767172	0.0214605	709
611	0.892809	0.0415724	711	611	0.443588	0.0297153		611	0.165587	0.00877987		611	0.126781	0.0127194		611	0.0850419	0.00836148		1527.5	0.282681	0.0297281		611	0.769558	0.0175734	711
613	0.903036	0.0375934	713	613	0.438348	0.0199788		613	0.166068	0.0280619		613	0.134509	0.010376		613	0.0854627	0.0153991		1532.5	0.27848	0.0288515		613	0.766992	0.0346923	713
615	0.894541	0.0250914	715	615	0.445808	0.0315462		615	0.168113	0.00584394		615	0.121133	0.0181143		615	0.0791581	0.0120349		1537.5	0.27503	0.0337982		615	0.766466	0.0190971	715
617	0.899145	0.0540273	717	617	0.441627	0.0348736		617	0.173148	0.012762		617	0.131696	0.0185175		617	0.0825473	0.014948		1542.5	0.285927	0.0335387		617	0.758166	0.030923	717
619	0.903124	0.0424355	719	619	0.458198	0.017562		619	0.175154	0.00977711		619	0.132294	0.011047		619	0.0900291	0.0146655		1547.5	0.28078	0.0356543		619	0.771423	0.0246595	719
621	0.910279	0.0429006	721	621	0.468077	0.0168602		621	0.172387	0.0109108		621	0.134476	0.00536219		621	0.0847554	0.0058862		1552.5	0.287648	0.0361139		621	0.77268	0.0109684	721
623	0.905225	0.042651	723	623	0.46827	0.0292102		623	0.186226	0.014262		623	0.12605	0.019478		623	0.0830066	0.0143087		1557.5	0.287342	0.0249073		623	0.772835	0.0137462	723
625	0.92095	0.0376669	725	625	0.467304	0.0231626		625	0.188218	0.014463		625	0.135174	0.0111956		625	0.0942501	0.00908564		1562.5	0.286357	0.0257322		625	0.794198	0.0202765	725
627	0.89873	0.0319197	727	627	0.47055	0.0242533		627	0.17959	0.0174021		627	0.126199	0.0109769		627	0.0887859	0.0108283		1567.5	0.293501	0.0319082		627	0.785839	0.0210918	727
629	0.909004	0.0471537	729	629	0.487308	0.0282447		629	0.185632	0.00986287		629	0.147824	0.00690964		629	0.0923166	0.0136174		1572.5	0.293818	0.0321108		629	0.791537	0.0325929	729
631	0.907304	0.0448447	731	631	0.49354	0.0277489		631	0.184696	0.00455564		631	0.137684	0.0178539		631	0.087851	0.0076973		1577.5	0.299147	0.032074		631	0.783481	0.0118765	731
633	0.908208	0.0283872	733	633	0.487933	0.02536		633	0.17681	0.011476		633	0.147611	0.0124008		633	0.0911812	0.00759795		1582.5	0.296964	0.0302754		633	0.800128	0.0221307	733
635	0.914847	0.0364526	735	635	0.489977	0.0272956		635	0.198402	0.00661947		635	0.136303	0.0176595		635	0.0944314	0.00806674		1587.5	0.30251	0.0317455		635	0.799065	0.00433975	735
637	0.921526	0.0350479	737	637	0.488148	0.0149637		637	0.196681	0.0205074		637	0.137188	0.00828789		637	0.0899293	0.00628833		1592.5	0.30723	0.0394517		637	0.79193	0.024467	737
639	0.926508	0.035233	739	639	0.489321	0.0270746		639	0.193071	0.0140156		639	0.140745	0.00898355		639	0.0839546	0.00319907		1597.5	0.304222	0.0213447		639	0.816636	0.0131772	739
641	0.925363	0.0481642	741	641	0.509376	0.0320714		641	0.190666	0.00692612		641	0.143382	0.00549916		641	0.0903375	0.00839194		1602.5	0.30214	0.0353506		641	0.798067	0.0170636	741
643	0.91709	0.0267638	743	643	0.505527	0.0175428		643	0.19274	0.00723907		643	0.144061	0.0119265		643	0.0860016	0.00430503		1607.5	0.302667	0.0316566		643	0.814739	0.0320093	743
645	0.930167	0.0365756	745	645	0.505415	0.0196956		645	0.198747	0.0112202		645	0.153047	0.0165259		645	0.0908838	0.00534657		1612.5	0.301989	0.033071		645	0.814203	0.0166325	745
647	0.927887	0.0562324	747	647	0.51219	0.0298328		647	0.206493	0.00994829		647	0.152584	0.0165776		647	0.0926644	0.0113172		1617.5	0.306347	0.0235334		647	0.81998	0.0119818	747
649	0.932489	0.0267417	749	649	0.509991	0.0299326		649	0.201956	0.0150162		649	0.150842	0.0130086		649	0.0932056	0.0144832		1622.5	0.307965	0.0239182		649	0.80307	0.00345999	749
651	0.937193	0.0330022	751	651	0.517239	0.0259611		651	0.212705	0.0188567		651	0.158984	0.0180686		651	0.100591	0.0142695		1627.5	0.307313	0.0349404		651	0.830798	0.0220584	751
653	0.935679	0.0277529	753	653	0.527856	0.0241339		653	0.190225	0.00983184		653	0.148861	0.012014		653	0.0953846	0.00295187		1632.5	0.314066	0.0253372		653	0.821673	0.0333572	753
655	0.934466	0.0341596	755	655	0.525283	0.0226002		655	0.20651	0.00730673		655	0.141913	0.0160944		655	0.095275	0.0122141		1637.5	0.311814	0.029272		655	0.825628	0.0118011	755
657	0.934377	0.0385816	757	657	0.530557	0.0230066		657	0.209904	0.0211774		657	0.16277	0.00283387		657	0.100486	0.0164391		1642.5	0.318233	0.0231982		657	0.818157	0.0240218	757
659	0.931757	0.0372498	759	659	0.541069	0.0205644		659	0.217404	0.0137577		659	0.150204	0.0067917		659	0.0967843	0.0137453		1647.5	0.316399	0.0369116		659	0.825936	0.00652017	759
661	0.932164	0.0342411	761	661	0.542289	0.0285109		661	0.216753	0.0164327		661	0.153735	0.0217992		661	0.102894	0.0110153		1652.5	0.322609	0.0287894		661	0.837461	0.0225448	761
663	0.946023	0.0171696	763	663	0.547824	0.0335599		663	0.212969	0.00424923		663	0.157274	0.0180424		663	0.110664	0.00939418		1657.5	0.322719	0.0217991		663	0.84102	0.0183887	763
665	0.934356	0.0315816	765	665	0.544965	0.0255369		665	0.218082	0.00692872		665	0.153256	0.0270555		665	0.100376	0.0171827		1662.5	0.32725	0.029952		665	0.817551	0.0314437	765
667	0.955063	0.0298239	767	667	0.550038	0.018194		667	0.216835	0.0125816		667	0.156678	0.0274214		667	0.103172	0.0141592		1667.5	0.323484	0.0362147		667	0.841677	0.0382421	767
669	0.9416	0.0244354	769	669	0.561992	0.0382817		669	0.222651	0.00640743		669	0.164771	0.0208026		669	0.103298	0.0121053		1672.5	0.326607	0.0297936		669	0.834679	0.0182111	769
671	0.939486	0.0164023	771	671	0.565968	0.0181483		671	0.231465	0.0149366		671	0.155364	0.0213362		671	0.0997687	0.00546344		1677.5	0.325386	0.0366159		671	0.84302	0.00648265	771
673	0.933133	0.0218548	773	673	0.556579	0.026108		673	0.230894	0.0253294		673	0.167381	0.0129287		673	0.106954	0.0223469		1682.5	0.337773	0.0322576		673	0.855746	0.0174959	773
675	0.941006	0.0317279	775	675	0.571674	0.027597		675	0.232784	0.0171545		675	0.163256	0.0213848		675	0.106615	0.00490821		1687.5	0.330314	0.0437466		675	0.852341	0.0215569	775
677	0.936599	0.0375724	777	677	0.572462	0.0314491		677	0.228906	0.0164382		677	0.165713	0.0191467		677	0.100672	0.0101812		1692.5	0.330432	0.0254873		677	0.864024	0.0092951	777
679	0.938934	0.0304905	779	679	0.575599	0.0280001		679	0.23304	0.0180212		679	0.165349	0.0131183		679	0.099547	0.0109106		1697.5	0.338403	0.0283345		679	0.851797	0.0218012	779
681	0.958404	0.0345099	781	681	0.576311	0.0370885		681	0.228643	0.0186617		681	0.167235	0.0237543		681	0.109303	0.00294972		1702.5	0.337712	0.0311333		681	0.828343	0.00467811	781
683	0.946329	0.0301474	783	683	0.586941	0.0243928		683	0.234539	0.00106202		683	0.171665	0.034756		683	0.106894	0.0111643		1707.5	0.341127	0.0362175		683	0.869475	0.0337391	783
685	0.961779	0.0175027	785	685	0.596186	0.0294331		685	0.238354	0.00415316		685	0.180044	0.0244275		685	0.109885	0.0124753		1712.5	0.329227	0.0286166		685	0.845605	0.0286808	785
687	0.964638	0.0301019	787	687	0.586886	0.0261419		687	0.242348	0.0215147		687	0.172679	0.0165257		687	0.110656	0.00697181		1717.5	0.343815	0.0349094		687	0.858585	0.021232	787
689	0.95833	0.0253692	789	689	0.599785	0.0128543		689	0.236899	0.0120239		689	0.17328	0.0203016		689	0.105058	0.001707		1722.5	0.343941	0.0375491		689	0.859528	0.0161827	789
691	0.952205	0.035903	791	691	0.596297	0.0250101		691	0.24686	0.00449446		691	0.170934	0.0138243		691	0.0992934	0.00786093		1727.5	0.347398	0.0310777		691	0.866591	0.0368544	791
693	0.949203	0.041911	793	693	0.600703	0.0318089		693	0.254892	0.0112005		693	0.182687	0.0118199		693	0.11093	0.00894536		1732.5	0.341807	0.0282398		693	0.872205	0.0255059	793
695	0.944263	0.041581	795	695	0.605428	0.0307789		695	0.257234	0.02091		695	0.169473	0.0222424		695	0.112434	0.0108176		1737.5	0.354669	0.0315605		695	0.870209	0.00643855	795
697	0.967434	0.0244697	797	697	0.604723	0.0376974		697	0.248046	0.0139019		697	0.17571	0.0191188		697	0.11144	0.00160939		1742.5	0.352791	0.0285064		697	0.87068	0.0193479	797
699	0.970733	0.0332896	799	699	0.618065	0.0258563		699	0.250294	0.00592002		699	0.187344	0.0178619		699	0.11804	0.00805327		1747.5	0.354591	0.0298549		699	0.858291	0.0251794	799
701	0.96592	0.0158628	801	701	0.620387	0.0317591		701	0.251709	0.0143837		701	0.177443	0.0140057		701	0.111123	0.00792201		1752.5	0.353884	0.0301971		701	0.882599	0.0109599	801
703	0.95943	0.0338966	803	703	0.626616	0.0283355		703	0.238914	0.0152258		703	0.189947	0.0208376		703	0.1134	0.00390666		1757.5	0.358479	0.0295257		703	0.882923	0.0279453	803
705	0.971614	0.0285232	805	705	0.616655	0.027582		705	0.252824	0.00359238		705	0.180673	0.0196694		705	0.121907	0.0118769		1762.5	0.354494	0.0386785		705	0.879172	0.0208651	805
707	0.972226	0.0232356	807	707	0.634419	0.0242154		707	0.259561	0.0135705		707	0.194189	0.0265839		707	0.122953	0.0166475		1767.5	0.356947	0.0303532		707	0.881309	0.0181451	807
709	0.963496	0.0281624	809	709	0.647504	0.0408004		709	0.260384	0.0194242		709	0.175433	0.0203007		709	0.11892	0.00401271		1772.5	0.363957	0.0336436		709	0.867792	0.010025	809
711	0.972022	0.0148472	811	711	0.630951	0.0389734		711	0.261597	0.00521664		711	0.190105	0.0258851		711	0.120013	0.0132628		1777.5	0.360794	0.0350389		711	0.888787	0.0242016	811
713	0.981989	0.0234471	813	713	0.634147	0.0369764		713	0.274718	0.017601		713	0.18304	0.00893666		713	0.124357	0.014875		1782.5	0.365352	0.0375015		713	0.917887	0.0150501	813
715	0.975405	0.0296444	815	715	0.646503	0.031008		715	0.26629	0.0103325		715	0.181693	0.0192015		715	0.118119	0.00996711		1787.5	0.36244	0.0375906		715	0.879342	0.0201984	815
717	0.971926	0.0245915	817	717	0.640748	0.0178968		717	0.266653	0.00696778		717	0.189433	0.0111764		717	0.126795	0.00957194		1792.5	0.368056	0.0346447		717	0.888064	0.0183446	817
719	0.967805	0.0194898	819	719	0.643716	0.0302502		719	0.269612	0.0166587		719	0.187996	0.0214064		719	0.120028	0.00703565		1797.5	0.365119	0.0361455		719	0.887006	0.0224244	819
721	0.97592	0.0327974	821	721	0.650493	0.0208153		721	0.27925	0.00992257		721	0.198166	0.016058		721	0.118551	0.0198733		1802.5	0.375859	0.0294082		721	0.893188	0.00722017	821
723	0.987228	0.00240562	823	723	0.658321	0.024148		723	0.268996	0.0114451		723	0.195785	0.0187107		723	0.118508	0.00714964		1807.5	0.37215	0.0360135		723	0.904068	0.034766	823
725	0.971749	0.0289064	825	725	0.660379	0.0265209		725	0.288763	0.0263829		725	0.196861	0.0112325		725	0.121212	0.00396313		1812.5	0.372294	0.0425103		725	0.901823	0.00965062	825
727	0.977359	0.0260134	827	727	0.667829	0.0322462		727	0.277764	0.00948231		727	0.188124	0.0258057		727	0.13442	0.0037377		1817.5	0.373725	0.0362149		727	0.914321	0.0131022	827
729	0.985361	0.0209003	829	729	0.657089	0.0273132		729	0.29157	0.0248145		729	0.196922	0.0283757		729	0.120333	0.00162388		1822.5	0.381619	0.0419113		729	0.889597	0.0129683	829
731	0.973958	0.0254969	831	731	0.67563	0.0315218		731	0.289504	0.0111137		731	0.206945	0.0154825		731	0.128403	0.0192943		1827.5	0.383543	0.0427431		731	0.897765	0.0240096	831
733	0.979245	0.0166216	833	733	0.670434	0.046546		733	0.284681	0.0120879		733	0.200572	0.0263514		733	0.131856	0.0123266		1832.5	0.375439	0.0401235		733	0.904163	0.0147173	833
735	0.973528	0.0147798	835	735	0.675267	0.0265375		735	0.296011	0.00176293		735	0.208262	0.0250583		735	0.131715	0.0184398		1837.5	0.378583	0.0436967		735	0.908522	0.00167558	835
737	0.964109	0.0206028	837	737	0.68654	0.0171874		737	0.295359	0.00276423		737	0.203776	0.0189547		737	0.130404	0.00718487		1842.5	0.379878	0.0395315		737	0.90634	0.0355626	837
739	0.977069	0.0152444	839	739	0.689704	0.0251346		739	0.296579	0.019879		739	0.215362	0.0317367		739	0.134263	0.00861575		1847.5	0.386767	0.039884		739	0.919119	0.020384	839
741	0.986016	0.0271834	841	741	0.701911	0.0280419		741	0.289514	0.0160342		741	0.197227	0.0182283		741	0.134285	0.00486689		1852.5	0.381023	0.0456848		741	0.897679	0.0295296	841
743	0.986394	0.0259567	843	743	0.69784	0.0337377		743	0.296818	0.0115087		743	0.205459	0.0175293		743	0.127353	0.0130323		1857.5	0.384953	0.0374584		743	0.904773	0.00686151	843
745	0.991562	0.0336239	845	745	0.705364	0.0407563		745	0.307142	0.0131213		745	0.215755	0.0280777		745	0.132505	0.00487576		1862.5	0.392312	0.0388951		745	0.920521	0.00763664	845
747	0.981286	0.0212116	847	747	0.69331	0.0248032		747	0.318014	0.00931645		747	0.209835	0.0190247		747	0.141322	0.001152		1867.5	0.393369	0.0282189		747	0.921769	0.0108094	847
749	0.984727	0.0257615	849	749	0.699227	0.0118541		749	0.315768	0.0147951		749	0.217638	0.0382289		749	0.137313	0.00812633		1872.5	0.391209	0.0424789		749	0.92482	0.024137	849
751	0.974018	0.0243954	851	751	0.700554	0.019175		751	0.302405	0.0149982		751	0.230072	0.018463		751	0.142966	0.00550742		1877.5	0.395472	0.0465068		751	0.904307	0.036538	851
753	0.995137	0.019979	853	753	0.7092	0.0212447		753	0.30578	0.0130744		753	0.219269	0.0196212		753	0.13953	0.00567312		1882.5	0.395666	0.0302823		753	0.926092	0.0192054	853
755	0.974786	0.0178818	855	755	0.699908	0.0324841		755	0.315685	0.00919082		755	0.219423	0.0118777		755	0.129942	0.0045808		1887.5	0.396618	0.0455632		755	0.932718	0.00409754	855
757	0.967405	0.0150698	857	757	0.724394	0.0325455		757	0.311096	0.019247		757	0.214604	0.0134877		757	0.130538	0.00755314		1892.5	0.402193	0.0332053		757	0.919328	0.0154225	857
759	0.970962	0.0155379	859	759	0.716731	0.0247902		759	0.321483	0.019406		759	0.215412	0.0232251		759	0.133859	0.00716081		1897.5	0.400817	0.0451098		759	0.92431	0.0188861	859
761	0.991148	0.0232952	861	761	0.738324	0.0189176		761	0.313627	0.020429		761	0.230951	0.0177352		761	0.143616	0.00214753		1902.5	0.409296	0.0303412		761	0.924171	0.0108733	861
763	0.981566	0.0145012	863	763	0.714559	0.0162732		763	0.317196	0.0154107		763	0.232105	0.0261844		763	0.145681	0.0145657		1907.5	0.402503	0.0508322		763	0.923642	0.00907901	863
765	0.985325	0.0260065	865	765	0.720148	0.0406918		765	0.325914	0.00525309		765	0.232652	0.0358733		765	0.142552	0.00599547		1912.5	0.401615	0.0489828		765	0.917852	0.0176463	865
767	0.99722	0.016594	867	767	0.720705	0.0319432		767	0.311567	0.018786		767	0.234006	0.0146391		767	0.145844	0.00982932		1917.5	0.403576	0.036757		767	0.928759	0.0025946	867
769	0.980991	0.0207401	869	769	0.732929	0.0215211		769	0.329721	0.0132651		769	0.234343	0.0198461		769	0.149519	0.00632167		1922.5	0.416467	0.0489233		769	0.928242	0.0148474	869
771	0.968624	0.0220207	871	771	0.733816	0.0309599		771	0.321642	0.0116319		771	0.241871	0.022045		771	0.14335	0.00114991		1927.5	0.411455	0.0395692		771	0.931506	0.0220965	871
773	0.983499	0.0182507	873	773	0.730553	0.0319217		773	0.333607	0.00063628		773	0.239854	0.0104345		773	0.135196	0.00525719		1932.5	0.40437	0.0390979		773	0.92095	0.00821536	873
775	0.983793	0.00821397	875	775	0.750744	0.0130056		775	0.325607	0.0197645		775	0.231934	0.0247362		775	0.152065	0.00765411		1937.5	0.414339	0.0314423		775	0.928955	0.0050349	875
777	0.990945	0.0356814	877	777	0.745368	0.0421444		777	0.339202	0.0166598		777	0.232604	0.0232269		777	0.147928	0.0119847		1942.5	0.416691	0.0403865		777	0.934511	0.0349812	877
779	0.992843	0.0344549	879	779	0.74432	0.0169202		779	0.337186	0.0258637		779	0.243539	0.0180548		779	0.148842	0.00385146		1947.5	0.422319	0.0440863		779	0.948129	0.014745	879
781	0.979769	0.0219374	881	781	0.762809	0.0191751		781	0.342872	0.0120947		781	0.232841	0.0164434		781	0.148748	0.00894653		1952.5	0.413531	0.0453377		781	0.937662	0.0061749	881
783	0.997561	0.00537904	883	783	0.756841	0.0412652		783	0.339551	0.0154666		783	0.247926	0.0210991		783	0.155231	0.00711505		1957.5	0.416543	0.0437884		783	0.949856	0.0307845	883
785	0.983219	0.0107156	885	785	0.756253	0.021063		785	0.341038	0.00938551		785	0.246316	0.0329383		785	0.145016	0.0068654		1962.5	0.419114	0.0342617		785	0.929993	0.0154161	885
787	0.988836	0.00697803	887	787	0.7604	0.0310014		787	0.346546	0.0123902		787	0.248385	0.0184207		787	0.161241	0.00734957		1967.5	0.429934	0.0464449		787	0.955461	0.0143641	887
789	0.993846	0.00740969	889	789	0.767073	0.0109225		789	0.348462	0.0170875		789	0.246715	0.0225067		789	0.14692	0.0167431		1972.5	0.427356	0.0301244		789	0.93551	0.0213813	889
791	0.984556	0.0241857	891	791	0.766183	0.0338147		791	0.359332	0.0233501		791	0.259216	0.0236021		791	0.155419	0.00567418		1977.5	0.426803	0.0466174		791	0.945392	0.0114671	891
793	0.987934	0.0134707	893	793	0.776824	0.0270124		793	0.355758	0.00781955		793	0.252482	0.018341		793	0.14642	0.00370383		1982.5	0.427759	0.0452172		793	0.937125	0.0115324	893
795	0.996266	0.0219022	895	795	0.77767	0.022075		795	0.368701	0.00966641		795	0.243815	0.0162901		795	0.156271	0.0175952		1987.5	0.430763	0.0456974		795	0.947796	0.00246865	895
797	0.985357	0.0186591	897	797	0.7776	0.0327532		797	0.36288	0.00152296		797	0.247561	0.0039452		797	0.162456	0.00676311		1992.5	0.434607	0.0436775		797	0.928736	0.00606774	897
799	0.99625	0.0310964	899	799	0.776073	0.0262927		799	0.359033	0.0209123		799	0.259852	0.0152509		799	0.158616	0.0077744		1997.5	0.433798	0.0377138		799	0.953347	0.0348509	899
801	0.984709	0.0210316	901	801	0.774738	0.0197899		801	0.370943	0.0254265		801	0.258071	0.0226915		801	0.16158	0.00432551		2002.5	0.437384	0.0336092		801	0.945801	0.011722	901
803	1.00122	0.00803713	903	803	0.778836	0.0186484		803	0.374277	0.0155385		803	0.252138	0.0148736		803	0.161353	0.00705885		2007.5	0.432217	0.0475906		803	0.941048	0.019743	903
805	0.986251	0.0144121	905	805	0.791873	0.0151099		805	0.379124	0.00324338		805	0.250003	0.0294712		805	0.165078	0.0063029		2012.5	0.432348	0.0372392		805	0.931704	0.0197872	905
807	0.995225	0.0206182	907	807	0.803734	0.0186775		807	0.375563	0.0414623		807	0.26419	0.0150739		807	0.154578	0.00755068		2017.5	0.439837	0.045043		807	0.933077	0.0246695	907
809	1.00142	0.0154212	909	809	0.794565	0.0306644		809	0.375507	0.0157864		809	0.260514	0.0282107		809	0.161281	0.00610055		2022.5	0.439553	0.0414772		809	0.943721	0.0255186	909
811	1.01116	0.0324007	911	811	0.790867	0.0288222		811	0.365668	0.0100464		811	0.272376	0.0180739		811	0.166355	0.00745478		2027.5	0.442379	0.0425392		811	0.939733	0.00771026	911
813	0.992644	0.0189674	913	813	0.795294	0.0130711		813	0.381141	0.0195165		813	0.2669	0.0153284		813	0.167141	0.011321		2032.5	0.449391	0.04429		813	0.946634	0.0199652	913
815	0.996697	0.0102803	915	815	0.799901	0.0233787		815	0.375204	0.017709		815	0.263748	0.000617636		815	0.167891	0.0128111		2037.5	0.444626	0.039499		815	0.947376	0.00973214	915
817	0.997048	0.0119961	917	817	0.797152	0.0241086		817	0.389446	0.0182983		817	0.27391	0.025295		817	0.165531	0.00629775		2042.5	0.441264	0.0374909		817	0.951037	0.0239576	917
819	1.00275	0.020851	919	819	0.806377	0.018748		819	0.386924	0.019172		819	0.272198	0.038211		819	0.172693	0.00553925		2047.5	0.446539	0.0441966		819	0.95789	0.0307005	919
821	0.99248	0.0163708	921	821	0.809809	0.0180515		821	0.395956	0.0201095		821	0.273249	0.011571		821	0.165758	0.0114825		2052.5	0.455146	0.028179		821	0.948975	0.0174193	921
823	0.999914	0.0113421	923	823	0.812696	0.0277572		823	0.396904	0.0225116		823	0.269181	0.0206755		823	0.174482	0.0156229		2057.5	0.448251	0.0390238		823	0.971235	0.02562	923
825	0.990208	0.0142618	925	825	0.812793	0.0264901		825	0.413611	0.0317867		825	0.271703	0.0331662		825	0.170799	0.00618329		2062.5	0.447972	0.0405573		825	0.942896	0.0120378	925
827	1.00557	0.0161012	927	827	0.814114	0.0240304		827	0.389616	0.00961078		827	0.269859	0.0261538		827	0.165452	0.0033222		2067.5	0.459295	0.0405822		827	0.960402	0.0137614	927
829	1.00089	0.0225697	929	829	0.825477	0.0252476		829	0.404732	0.0162689		829	0.268932	0.0364946		829	0.17128	0.00643235		2072.5	0.460434	0.0453967		829	0.974905	0.0202757	929
831	0.982915	0.0208458	931	831	0.809582	0.0351408		831	0.413217	0.0115074		831	0.273582	0.0237643		831	0.166039	0.00426006		2077.5	0.455992	0.0461381		831	0.958054	0.0273675	931
833	0.993909	0.0178923	933	833	0.827083	0.0264349		833	0.415865	0.0197331		833	0.290364	0.0340276		833	0.168145	0.00641052		2082.5	0.461644	0.0528533		833	0.94247	0.0162982	933
835	1.00171	0.00850923	935	835	0.838924	0.0258525		835	0.413995	0.0203838		835	0.291336	0.0269622		835	0.178058	0.0100978		2087.5	0.4615	0.0490219		835	0.970074	0.0152308	935
837	0.984278	0.0334447	937	837	0.827903	0.0209039		837	0.406039	0.0183606		837	0.283121	0.0190437		837	0.182078	0.0064993		2092.5	0.466343	0.0360964		837	0.969149	0.0267807	937
839	0.985975	0.0179251	939	839	0.828521	0.0262777		839	0.421644	0.0206845		839	0.28892	0.0264074		839	0.170158	0.0166954		2097.5	0.462063	0.0627767		839	0.958881	0.0254646	939
841	0.98925	0.0134617	941	841	0.842756	0.0205281		841	0.415217	0.0272312		841	0.302377	0.0262456		841	0.17297	0.0166514		2102.5	0.457998	0.0420266		841	0.950248	0.00885624	941
843	0.986725	0.0271603	943	843	0.839747	0.0342043		843	0.424037	0.0368086		843	0.297053	0.0227993		843	0.192939	0.0125659		2107.5	0.468043	0.0398672		843	0.956225	0.035318	943
845	0.991831	0.0102044	945	845	0.840781	0.0285346		845	0.418778	0.0172279		845	0.302659	0.0188329		845	0.185079	0.00404849		2112.5	0.46687	0.0449683		845	0.963306	0.0272443	945
847	0.995982	0.00781479	947	847	0.832821	0.0320151		847	0.428388	0.0213435		847	0.296563	0.0193037		847	0.183507	0.00788921		2117.5	0.468659	0.0488423		847	0.940591	0.0167185	947
849	1.00593	0.0310984	949	849	0.84192	0.0210761		849	0.4419	0.0361043		849	0.279493	0.020886		849	0.181637	0.0113648		2122.5	0.476881	0.0481678		849	0.975668	0.00371579	949
851	0.98951	0.00555501	951	851	0.854579	0.02493		851	0.432234	0.0164057		851	0.281783	0.0190747		851	0.188046	0.00548799		2127.5	0.474463	0.0414032		851	0.950592	0.00426417	951
853	0.998439	0.0105661	953	853	0.847014	0.0388689		853	0.438879	0.0216365		853	0.303408	0.0227527		853	0.186814	0.0140652		2132.5	0.46972	0.0417889		853	0.9722	0.021158	953
855	0.989951	0.0377167	955	855	0.849523	0.0235905		855	0.441769	0.029268		855	0.297025	0.015266		855	0.181267	0.00183168		2137.5	0.477856	0.0431794		855	0.956165	0.0204668	955
857	1.00209	0.0073121	957	857	0.850072	0.0253186		857	0.441809	0.0244983		857	0.30183	0.0193024		857	0.192536	0.00924229		2142.5	0.479758	0.0351955		857	0.96453	0.0253066	957
859	0.9953	0.0230667	959	859	0.85463	0.0275875		859	0.441688	0.0401997		859	0.302225	0.0171077		859	0.197284	0.0162376		2147.5	0.475479	0.0486015		859	0.962598	0.0278553	959
861	1.00191	0.00598684	961	861	0.863027	0.0305503		861	0.440089	0.02597		861	0.303517	0.0200827		861	0.184458	0.0144004		2152.5	0.481399	0.0410796		861	0.979433	0.0117752	961
863	0.989666	0.0269509	963	863	0.861544	0.023402		863	0.457558	0.0110373		863	0.29391	0.0110879		863	0.192255	0.0224466		2157.5	0.484715	0.0450637		863	0.955773	0.0154819	963
865	1.00356	0.0146594	965	865	0.861407	0.0385596		865	0.457181	0.0270105		865	0.326253	0.0380383		865	0.208524	0.0144246		2162.5	0.487189	0.0447518		865	0.992057	0.020905	965
867	1.0021	0.0116337	967	867	0.864784	0.019826		867	0.457348	0.0231598		867	0.314472	0.0206888		867	0.188393	0.0126461		2167.5	0.488307	0.031958		867	0.963822	0.015161	967
869	1.00998	0.0370232	969	869	0.84888	0.0291213		869	0.461694	0.0289689		869	0.321713	0.0227598		869	0.186701	0.0162555		2172.5	0.493591	0.0393444		869	0.97269	0.0253443	969
871	1.00648	0.0148987	971	871	0.864687	0.0120309		871	0.462312	0.015255		871	0.314391	0.022592		871	0.202153	0.0220253		2177.5	0.493737	0.0471578		871	0.950314	0.0168747	971
873	0.995062	0.0145183	973	873	0.884339	0.0274323		873	0.467144	0.0379053		873	0.315561	0.0286696		873	0.199199	0.0146543		2182.5	0.494185	0.0399088		873	0.968823	0.0276179	973
875	0.996095	0.0232114	975	875	0.86091	0.0207281		875	0.4639	0.0191515		875	0.322852	0.0200721		875	0.19532	0.00833318		2187.5	0.48771	0.0291575		875	0.978625	0.0163149	975
877	1.00082	0.0147066	977	877	0.86871	0.0185923		877	0.465124	0.0376039		877	0.32657	0.022255		877	0.200181	0.0125778		2192.5	0.492643	0.0605673		877	0.957731	0.0114296	977
879	0.998949	0.0270456	979	879	0.869495	0.0382691		879	0.477484	0.0258398		879	0.331041	0.0170032		879	0.203971	0.00572765		2197.5	0.488464	0.042878		879	0.976662	0.0240396	979
881	1.01352	0.02395	981	881	0.880079	0.0279159		881	0.481076	0.0371421		881	0.321766	0.0201663		881	0.20057	0.0179701		2202.5	0.496563	0.0472906		881	0.978297	0.0191291	981
883	0.989094	0.0204882	983	883	0.870885	0.0210451		883	0.468145	0.0332464		883	0.330567	0.0205229		883	0.200694	0.00797177		2207.5	0.49721	0.0484053		883	0.966767	0.00426808	983
885	0.992219	0.0104271	985	885	0.886955	0.0261928		885	0.486431	0.0194023		885	0.335552	0.0309522		885	0.193339	0.0224746		2212.5	0.494438	0.0372585		885	0.977276	0.0429115	985
887	1.00648	0.0290903	987	887	0.875912	0.0151493		887	0.474813	0.0316366		887	0.323602	0.0228076		887	0.213536	0.0165913		2217.5	0.505185	0.0450002		887	0.97487	0.0135979	987
889	1.00746	0.0102076	989	889	0.889516	0.031209		889	0.478865	0.0109419		889	0.322855	0.00168522		889	0.206739	0.0188861		2222.5	0.498796	0.0441579		889	0.967821	0.00505623	989
891	1.00086	0.00982599	991	891	0.894573	0.0315366		891	0.495634	0.0260533		891	0.334901	0.0176154		891	0.200315	0.0195892		2227.5	0.505795	0.0436601		891	0.975007	0.0353981	991
893	0.989986	0.0228082	993	893	0.884371	0.0170393		893	0.482512	0.0214143		893	0.328379	0.0247401		893	0.20668	0.0126002		2232.5	0.505634	0.0555756		893	0.975378	0.0217757	993
895	1.00349	0.00701787	995	895	0.887274	0.032267		895	0.485612	0.0315601		895	0.351432	0.0186796		895	0.212339	0.00247189		2237.5	0.505329	0.0362613		895	0.981971	0.0169169	995
897	1.01135	0.0234081	997	897	0.877525	0.0149019		897	0.496297	0.0184666		897	0.336598	0.0270032		897	0.210364	0.0300994		2242.5	0.507031	0.051114		897	0.995983	0.0157589	997
899	1.00002	0.0252772	999	899	0.885848	0.0221112		899	0.498109	0.0388299		899	0.345053	0.00518069		899	0.209743	0.0219596		2247.5	0.512118	0.043653		899	0.975791	0.024932	999
901	1.00443	0.00869872	1001	901	0.88489	0.0238538		901	0.504068	0.0129433		901	0.346833	0.0183012		901	0.219033	0.0153852		2252.5	0.51935	0.055862		901	0.976182	0.0114	1001
903	0.983265	0.0176035	1003	903	0.898631	0.0205208		903	0.502011	0.0330168		903	0.354548	0.0174101		903	0.226286	0.00052821		2257.5	0.516544	0.0408365		903	0.988745	0.0197849	1003
905	0.995363	0.0223827	1005	905	0.918645	0.0154231		905	0.510466	0.0181174		905	0.339702	0.0159219		905	0.216185	0.01457		2262.5	0.504972	0.042415		905	0.973538	0.0119388	1005
907	0.996531	0.00846799	1007	907	0.901021	0.0063556		907	0.517009	0.0281336		907	0.348775	0.0356437		907	0.214256	0.0129181		2267.5	0.516925	0.0487447		907	0.983271	0.0109662	1007
909	1.0029	0.0214529	1009	909	0.896074	0.015624		909	0.503008	0.0201166		909	0.353199	0.029454		909	0.224184	0.0141688		2272.5	0.523807	0.0444034		909	0.968171	0.0222742	1009
911	1.00527	0.00964561	1011	911	0.904693	0.0244132		911	0.502602	0.0288983		911	0.361166	0.00941285		911	0.228854	0.0174417		2277.5	0.515813	0.046936		911	0.995147	0.0104683	1011
913	0.98853	0.016485	1013	913	0.892864	0.00654732		913	0.510963	0.0477899		913	0.35435	0.0201478		913	0.22353	0.0106351		2282.5	0.519268	0.0460447		913	0.965075	0.00803249	1013
915	1.02313	0.0221439	1015	915	0.902365	0.018335		915	0.525522	0.0138634		915	0.357242	0.0268954		915	0.224951	0.00911943		2287.5	0.52415	0.0526729		915	0.971047	0.0314929	1015
917	0.995063	0.00758205	1017	917	0.903762	0.0144972		917	0.524656	0.0216649		917	0.36188	0.0221475		917	0.226911	0.00404827		2292.5	0.515718	0.0434446		917	0.988926	0.0322818	1017
919	1.00501	0.020173	1019	919	0.914034	0.0126973		919	0.520178	0.0252391		919	0.364652	0.0149349		919	0.235387	0.0153463		2297.5	0.53132	0.0390898		919	0.995072	0.00578505	1019
921	0.997538	0.0287097	1021	921	0.909453	0.0215922		921	0.539301	0.0366759		921	0.365142	0.013215		921	0.231677	0.0173382		2302.5	0.524084	0.0407925		921	0.958032	0.0271522	1021
923	0.995643	0.0149006	1023	923	0.907537	0.0217399		923	0.52142	0.0415072		923	0.360531	0.0162529		923	0.24044	0.0108236		2307.5	0.521124	0.04773		923	1.00587	0.0350832	1023
925	1.00926	0.00325192	1025	925	0.917148	0.0342889		925	0.536535	0.0108323		925	0.363818	0.0302377		925	0.245008	0.0113164		2312.5	0.52659	0.0410967		925	0.982242	0.0304515	1025
927	1.01001	0.0157602	1027	927	0.911035	0.0263017		927	0.525515	0.0226293		927	0.368323	0.00804122		927	0.232609	0.0196054		2317.5	0.530665	0.0428934		927	0.976551	0.016799	1027
929	1.00224	0.018964	1029	929	0.932895	0.0292502		929	0.537356	0.041282		929	0.376127	0.0336445		929	0.245908	0.0194768		2322.5	0.534999	0.0320626		929	0.987425	0.00901642	1029
931	1.00489	0.0215738	1031	931	0.927364	0.0290673		931	0.53647	0.0314868		931	0.384298	0.0167523		931	0.241499	0.0142246		2327.5	0.529915	0.0338877		931	0.972128	0.00751189	1031
933	1.00907	0.0161741	1033	933	0.914413	0.0369029		933	0.5375	0.0312608		933	0.382353	0.0194152		933	0.237575	0.0250148		2332.5	0.529785	0.0423361		933	0.973357	0.0116518	1033
935	1.0002	0.0135912	1035	935	0.930972	0.021807		935	0.551502	0.0356763		935	0.383718	0.0261699		935	0.239028	0.00717849		2337.5	0.532042	0.0413644		935	0.990991	0.00340165	1035
937	1.00846	0.0217063	1037	937	0.92114	0.0160046		937	0.543165	0.0357451		937	0.384748	0.0246507		937	0.24813	0.0163453		2342.5	0.534629	0.0455048		937	0.99395	0.00813932	1037
939	0.994035	0.0155738	1039	939	0.928637	0.0268813		939	0.563768	0.0220335		939	0.389942	0.0188799		939	0.245986	0.0229496		2347.5	0.541515	0.0551825		939	0.997258	0.0213595	1039
941	0.998372	0.0264256	1041	941	0.941283	0.0183764		941	0.548356	0.022549		941	0.387429	0.0251155		941	0.253138	0.015449		2352.5	0.546073	0.0488015		941	0.979103	0.0240114	1041
943	1.00254	0.0153049	1043	943	0.925573	0.0131508		943	0.556607	0.0435009		943	0.391806	0.0124835		943	0.249374	0.0201238		2357.5	0.543658	0.0456913		943	0.995442	0.0073555	1043
945	1.00961	0.0190519	1045	945	0.933708	0.0284601		945	0.572929	0.0183939		945	0.384691	0.0185047		945	0.250277	0.0266662		2362.5	0.551608	0.0523278		945	0.995927	0.0211604	1045
947	1.00007	0.0173763	1047	947	0.923043	0.0247242		947	0.558459	0.0281905		947	0.389212	0.0295995		947	0.24781	0.00813838		2367.5	0.540038	0.0368049		947	0.973256	0.0254978	1047
949	0.994859	0.0180081	1049	949	0.928815	0.0106563		949	0.560254	0.0191995		949	0.397738	0.0273212		949	0.247381	0.0246898		2372.5	0.548862	0.0446741		949	0.986466	0.0317181	1049
951	0.993092	0.0200971	1051	951	0.924052	0.0224458		951	0.568591	0.0205412		951	0.39767	0.00900413		951	0.249278	0.0139025		2377.5	0.546449	0.0474087		951	0.979036	0.0202839	1051
953	1.00943	0.00437107	1053	953	0.947906	0.0220372		953	0.556029	0.0327755		953	0.389821	0.0178551		953	0.255987	0.0134368		2382.5	0.553591	0.0464172		953	0.989485	0.00775145	1053
955	1.00097	0.0124687	1055	955	0.930819	0.0104083		955	0.566295	0.0198763		955	0.401813	0.0367944		955	0.261002	0.025287		2387.5	0.547665	0.0478715		955	0.982719	0.0183434	1055
957	0.98954	0.011959	1057	957	0.930988	0.0295724		957	0.571917	0.0339975		957	0.40894	0.0199244		957	0.252964	0.011839		2392.5	0.548666	0.0434814		957	0.979494	0.0160012	1057
959	1.00141	0.0104754	1059	959	0.957394	0.0191569		959	0.586061	0.0409377		959	0.398403	0.0189665		959	0.263084	0.0159		2397.5	0.552456	0.0432432		959	0.997444	0.00821142	1059
961	1.0122	0.0236938	1061	961	0.948478	0.0160897		961	0.579169	0.0314083		961	0.40561	0.0351205		961	0.262649	0.0204342		2402.5	0.546766	0.0499107		961	0.986757	0.0322146	1061
963	1.00802	0.00964421	1063	963	0.954729	0.0288743		963	0.584073	0.0419327		963	0.409747	0.0148472		963	0.263262	0.0198258		2407.5	0.557057	0.0402814		963	0.966426	0.00784888	1063
965	1.00877	0.0200621	1065	965	0.961125	0.00926136		965	0.581637	0.026659		965	0.405065	0.0134606		965	0.254865	0.0156594		2412.5	0.559797	0.0409098		965	0.996441	0.0231958	1065
967	0.998784	0.00971001	1067	967	0.940114	0.0138028		967	0.581813	0.0212396		967	0.414871	0.0189709		967	0.273482	0.0240645		2417.5	0.564232	0.0490848		967	1.00713	0.031333	1067
969	0.996213	0.0116531	1069	969	0.948724	0.0102925		969	0.583886	0.0381697		969	0.41074	0.0158814		969	0.269688	0.0123965		2422.5	0.562574	0.0500673		969	0.99483	0.00877475	1069
971	1.00483	0.0127051	1071	971	0.961056	0.00642182		971	0.583639	0.0250396		971	0.40747	0.0274977		971	0.27547	0.00944176		2427.5	0.568657	0.0456636		971	0.980973	0.0352731	1071
973	1.01125	0.0266389	1073	973	0.956851	0.0226732		973	0.598598	0.0293311		973	0.41057	0.0270925		973	0.271345	0.0073499		2432.5	0.567016	0.0302735		973	0.999615	0.0293412	1073
975	0.995843	0.000698029	1075	975	0.958719	0.0356458		975	0.61618	0.0162091		975	0.416339	0.0405461		975	0.275348	0.0183907		2437.5	0.570941	0.0345897		975	0.986796	0.0155014	1075
977	1.01083	0.033965	1077	977	0.959388	0.0134689		977	0.6176	0.0467125		977	0.423254	0.0132444		977	0.27629	0.0126965		2442.5	0.567241	0.0479906		977	0.991129	0.0111927	1077
979	0.997318	0.0110081	1079	979	0.956853	0.0208664		979	0.58582	0.0135365		979	0.416028	0.0201102		979	0.281598	0.0245403		2447.5	0.564972	0.0550658		979	0.997269	0.00735243	1079
981	0.996485	0.0146389	1081	981	0.95564	0.012435		981	0.611732	0.0204217		981	0.429434	0.023192		981	0.277653	0.0185552		2452.5	0.574659	0.0428354		981	0.979644	0.00753573	1081
983	0.993394	0.0255455	1083	983	0.955973	0.0233553		983	0.616289	0.036697		983	0.426462	0.0234443		983	0.271604	0.0141094		2457.5	0.574248	0.0511989		983	0.989838	0.00417644	1083
985	1.00204	0.0114932	1085	985	0.954433	0.0281702		985	0.623238	0.0255494		985	0.427662	0.0312967		985	0.277494	0.0180936		2462.5	0.575271	0.039188		985	1.00079	0.0159586	1085
987	0.999926	0.0185024	1087	987	0.955758	0.0265461		987	0.60467	0.0213675		987	0.435107	0.0204997		987	0.283029	0.00893529		2467.5	0.580201	0.0317191		987	1.00935	0.0101581	1087
989	1.00678	0.00949496	1089	989	0.956983	0.0131225		989	0.630352	0.026642		989	0.434745	0.00610577		989	0.278737	0.0191398		2472.5	0.577819	0.0460871		989	0.99835	0.0191072	1089
991	0.985891	0.0178216	1091	991	0.949285	0.0188843		991	0.621023	0.0295006		991	0.441318	0.0230017		991	0.280258	0.0220836		2477.5	0.575908	0.0348698		991	0.997991	0.0307014	1091
993	1.01452	0.0191369	1093	993	0.965075	0.0150261		993	0.610634	0.0158526		993	0.438705	0.0335199		993	0.292766	0.0178		2482.5	0.578635	0.0409079		993	1.00571	0.00450236	1093
995	1.00769	0.0180132	1095	995	0.94439	0.0342321		995	0.636081	0.0404943		995	0.43916	0.0419219		995	0.286462	0.0121862		2487.5	0.577584	0.0419502		995	0.991628	0.036471	1095
997	0.987827	0.00541703	1097	997	0.975797	0.0148952		997	0.622732	0.0244232		997	0.445319	0.0201204		997	0.285244	0.00684178		2492.5	0.581232	0.0463596		997	0.991581	0.0160949	1097
999	1.00525	0.0276567	1099	999	0.975392	0.0216464		999	0.636637	0.0455385		999	0.45311	0.0220403		999	0.294513	0.0159301		2497.5	0.581177	0.0318109		999	1.01021	0.0383725	1099
1001	0.994941	0.0187629	1101	1001	0.951894	0.011787		1001	0.632632	0.024678		1001	0.442427	0.0345147		1001	0.287152	0.00957254		2502.5	0.578584	0.0358096		1001	1.00533	0.0168652	1101
1003	1.00262	0.0181274	1103	1003	0.952201	0.0261293		1003	0.644014	0.0410888		1003	0.459469	0.0299214		1003	0.29177	0.0173664		2507.5	0.588343	0.052581		1003	1.01006	0.0127828	1103
1005	0.988455	0.0170254	1105	1005	0.955977	0.0363041		1005	0.634463	0.0252123		1005	0.431872	0.022663		1005	0.286855	0.0253857		2512.5	0.594515	0.0417073		1005	0.999748	0.0247844	1105
1007	1.00674	0.0116384	1107	1007	0.962157	0.0273856		1007	0.643739	0.0340128		1007	0.454704	0.0249219		1007	0.301468	0.0169216		2517.5	0.591801	0.0408336		1007	1.00698	0.0188728	1107
1009	1.0057	0.0195162	1109	1009	0.97599	0.0312201		1009	0.642901	0.0319109		1009	0.45584	0.0233245		1009	0.297165	0.0200762		2522.5	0.596297	0.0407671		1009	0.994157	0.0212167	1109
1011	1.01364	0.0103766	1111	1011	0.969691	0.0151625		1011	0.649059	0.0351159		1011	0.457578	0.0222848		1011	0.304579	0.0171054		2527.5	0.588038	0.0427406		1011	1.00021	0.0283593	1111
1013	0.998036	0.0121087	1113	1013	0.965437	0.0227435		1013	0.65484	0.0169289		1013	0.455849	0.0286643		1013	0.290748	0.0204843		2532.5	0.597446	0.0424638		1013	1.01674	0.00623212	1113
1015	1.00682	0.0260659	1115	1015	0.97206	0.0264562		1015	0.648994	0.0312281		1015	0.468376	0.0360589		1015	0.309219	0.0161896		2537.5	0.600106	0.0404658		1015	0.996547	0.0189466	1115
1017	1.00481	0.0219667	1117	1017	0.982281	0.0177874		1017	0.670901	0.0526745		1017	0.466408	0.0309611		1017	0.302187	0.0176615		2542.5	0.600858	0.0452404		1017	0.98097	0.0133105	1117
1019	1.01432	0.0362668	1119	1019	0.965908	0.0242433		1019	0.666824	0.0251766		1019	0.466293	0.018753		1019	0.305982	0.00433318		2547.5	0.602742	0.0515467		1019	1.01414	0.0136624	1119
1021	1.00089	0.0172667	1121	1021	0.973217	0.0309265		1021	0.671814	0.031406		1021	0.46664	0.0174591		1021	0.317276	0.0228115		2552.5	0.603589	0.04165		1021	1.00445	0.0335284	1121
1023	1.01114	0.0196939	1123	1023	0.974049	0.0388016		1023	0.671187	0.0358549		1023	0.481356	0.0350128		1023	0.309289	0.0342525		2557.5	0.59853	0.0490174		1023	1.01036	0.00612957	1123
1025	1.01068	0.0114569	1125	1025	0.981261	0.00868592		1025	0.66616	0.0341799		1025	0.464119	0.0370947		1025	0.30393	0.0199587		2562.5	0.609206	0.0443399		1025	1.00643	0.00968626	1125
1027	1.00514	0.0220905	1127	1027	0.981333	0.00954914		1027	0.667499	0.0335201		1027	0.474637	0.0243906		1027	0.315196	0.0187537		2567.5	0.601359	0.0466319		1027	1.01	0.0223219	1127
1029	1.01456	0.0140819	1129	1029	0.982002	0.0272449		1029	0.666597	0.0371216		1029	0.485864	0.0272391		1029	0.321243	0.019199		2572.5	0.604797	0.0440441		1029	0.997823	0.0184845	1129
1031	1.01657	0.0235087	1131	1031	0.987179	0.0129997		1031	0.668328	0.0295053		1031	0.46706	0.0293338		1031	0.311409	0.0339962		2577.5	0.606595	0.0414037		1031	0.994073	0.0220119	1131
1033	1.01114	0.00899288	1133	1033	0.987751	0.0213303		1033	0.68518	0.0559146		1033	0.473099	0.0289048		1033	0.329443	0.0202688		2582.5	0.608255	0.0450331		1033	1.0001	0.00963004	1133
1035	1.00941	0.0130132	1135	1035	0.982205	0.0151115		1035	0.67076	0.0337788		1035	0.481135	0.0363846		1035	0.314771	0.0257018		2587.5	0.606318	0.0373779		1035	1.00721	0.0271918	1135
1037	0.99528	0.01139	1137	1037	0.989928	0.0149026		1037	0.678724	0.0330693		1037	0.482238	0.0131689		1037	0.315721	0.021221		2592.5	0.61166	0.0389649		1037	0.988972	0.0061543	1137
1039	1.00768	0.0220506	1139	1039	0.995625	0.0186704		1039	0.678416	0.0140869		1039	0.501229	0.0324594		1039	0.322311	0.0157867		2597.5	0.62069	0.0482334		1039	1.00391	0.00499152	1139
1041	1.01375	0.0202942	1141	1041	0.983633	0.011755		1041	0.695756	0.0254586		1041	0.500028	0.0245027		1041	0.324208	0.0214511		2602.5	0.619598	0.0480206		1041	1.00765	0.0166236	1141
1043	0.99827	0.0167277	1143	1043	0.990427	0.0190754		1043	0.687594	0.0281097		1043	0.497769	0.0140559		1043	0.325539	0.0200431		2607.5	0.611725	0.0547519		1043	0.997245	0.0130394	1143
1045	1.01326	0.0203374	1145	1045	0.996795	0.0150538		1045	0.679195	0.0387216		1045	0.490819	0.025561		1045	0.336986	0.0313411		2612.5	0.622434	0.0354054		1045	1.02127	0.0225946	1145
1047	1.00175	0.00925609	1147	1047	0.973309	0.0178911		1047	0.682697	0.0318524		1047	0.502723	0.0335723		1047	0.329375	0.0184092		2617.5	0.61935	0.0380114		1047	0.991534	0.0119605	1147
1049	1.01111	0.0324632	1149	1049	0.978609	0.0360943		1049	0.690539	0.0174037		1049	0.502197	0.0278304		1049	0.336088	0.0208278		2622.5	0.61325	0.0488946		1049	0.996021	0.0237221	1149
1051	0.994977	0.0139896	1151	1051	0.983618	0.0213738		1051	0.697433	0.0296337		1051	0.498538	0.0272913		1051	0.33007	0.0273176		2627.5	0.620957	0.056336		1051	0.989455	0.0153665	1151
1053	1.00102	0.017473	1153	1053	0.980881	0.0246884		1053	0.706151	0.0212094		1053	0.508693	0.0204147		1053	0.327647	0.0270884		2632.5	0.628474	0.0470106		1053	0.988005	0.0115251	1153
1055	1.00889	0.016441	1155	1055	0.979301	0.015836		1055	0.707184	0.0326022		1055	0.503116	0.0279139		1055	0.332846	0.02603		2637.5	0.627199	0.0443387		1055	1.00693	0.00668844	1155
1057	1.00388	0.0215792	1157	1057	0.978931	0.0105137		1057	0.695172	0.0379359		1057	0.510668	0.0240913		1057	0.336745	0.0319147		2642.5	0.622957	0.0524643		1057	0.998551	0.0167502	1157
1059	1.00308	0.0070039	1159	1059	0.986933	0.0130458		1059	0.718891	0.038013		1059	0.508773	0.0300963		1059	0.338391	0.0222995		2647.5	0.626961	0.0458208		1059	1.00801	0.0185835	1159
1061	0.996444	0.00489445	1161	1061	0.997118	0.0152572		1061	0.702993	0.0286739		1061	0.511803	0.0201434		1061	0.347565	0.0244981		2652.5	0.627513	0.0432536		1061	1.00458	0.019353	1161
1063	1.00971	0.017997	1163	1063	0.992448	0.0161058		1063	0.717053	0.0242872		1063	0.517509	0.0259282		1063	0.335635	0.0140232		2657.5	0.628752	0.0452856		1063	0.999952	0.00782226	1163
1065	1.01537	0.0132348	1165	1065	0.997956	0.0247721		1065	0.711196	0.027451		1065	0.513959	0.0142851		1065	0.343185	0.0123569		2662.5	0.633243	0.0501057		1065	1.00504	0.00549171	1165
1067	1.0051	0.0152776	1167	1067	0.991873	0.0255926		1067	0.694496	0.029117		1067	0.520442	0.0301432		1067	0.339865	0.0193564		2667.5	0.639155	0.0482921		1067	0.980703	0.0156295	1167
1069	1.00014	0.0170074	1169	1069	0.991458	0.0118571		1069	0.721094	0.0371662		1069	0.514394	0.00591314		1069	0.342878	0.0199904		2672.5	0.626073	0.0431267		1069	1.00275	0.00632377	1169
1071	1.00646	0.019853	1171	1071	0.996778	0.0109858		1071	0.714019	0.0276215		1071	0.530909	0.0375725		1071	0.330566	0.0316361		2677.5	0.626104	0.0481342		1071	1.0148	0.020757	1171
1073	1.0158	0.00999214	1173	1073	0.992007	0.0265002		1073	0.720825	0.0345761		1073	0.51949	0.0274836		1073	0.346566	0.0295856		2682.5	0.643388	0.0334704		1073	1.01239	0.0127235	1173
1075	1.01689	0.0101201	1175	1075	0.9927	0.0255005		1075	0.732725	0.0307141		1075	0.529762	0.0175353		1075	0.348301	0.0143572		2687.5	0.642105	0.0370159		1075	1.0086	0.0240784	1175
1077	1.01727	0.0259347	1177	1077	0.994561	0.0141431		1077	0.727072	0.0297723		1077	0.532201	0.0415311		1077	0.352056	0.0298278		2692.5	0.639116	0.0487935		1077	1.01631	0.00449365	1177
1079	1.01595	0.0189968	1179	1079	0.994736	0.0190928		1079	0.728085	0.0281242		1079	0.532692	0.0166354		1079	0.34488	0.0314299		2697.5	0.646802	0.0375992		1079	1.00289	0.0321147	1179
1081	1.00741	0.0213637	1181	1081	0.998033	0.0206019		1081	0.7318	0.0300617		1081	0.543747	0.0151441		1081	0.360019	0.0320207		2702.5	0.644849	0.0419278		1081	1.01827	0.0058928	1181
1083	0.999251	0.0100982	1183	1083	0.996022	0.0220815		1083	0.741329	0.0409706		1083	0.535763	0.0355017		1083	0.359066	0.027152		2707.5	0.650339	0.0454294		1083	1.00538	0.0280371	1183
1085	1.00337	0.0126187	1185	1085	0.986207	0.0167199		1085	0.737296	0.0373915		1085	0.528514	0.0232615		1085	0.353711	0.0273173		2712.5	0.647409	0.0482786		1085	0.985706	0.0116079	1185
1087	1.01909	0.0095401	1187	1087	0.994119	0.02134		1087	0.746142	0.0319293		1087	0.541697	0.0324001		1087	0.366764	0.0323938		2717.5	0.647702	0.0429089		1087	1.00425	0.00602206	1187
1089	1.01405	0.00190069	1189	1089	0.991623	0.0165908		1089	0.732666	0.0390268		1089	0.550784	0.00827421		1089	0.358267	0.0218499		2722.5	0.641255	0.0242862		1089	1.00027	0.0116391	1189
1091	1.00765	0.0202503	1191	1091	0.966326	0.0156753		1091	0.736709	0.0432494		1091	0.550879	0.0184887		1091	0.361357	0.0256794		2727.5	0.643791	0.0547317		1091	1.01625	0.0272584	1191
1093	1.01244	0.0160881	1193	1093	0.979729	0.0102867		1093	0.741561	0.0198891		1093	0.545491	0.0465794		1093	0.368314	0.0108537		2732.5	0.651737	0.0469342		1093	1.00498	0.0239158	1193
1095	1.00922	0.0174138	1195	1095	0.984861	0.0121438		1095	0.750793	0.0297385		1095	0.541756	0.0354421		1095	0.380365	0.0259311		2737.5	0.653273	0.0463986		1095	1.01045	0.00902648	1195
1097	1.01048	0.0215844	1197	1097	0.985944	0.0140127		1097	0.734697	0.0211034		1097	0.55453	0.0223344		1097	0.361715	0.0267275		2742.5	0.652263	0.0420973		1097	1.01386	0.00871433	1197
1099	1.00182	0.0129731	1199	1099	0.999129	0.0324901		1099	0.747953	0.0343524		1099	0.541245	0.0361327		1099	0.378739	0.034819		2747.5	0.661711	0.0506593		1099	0.997256	0.0261947	1199
1101	1.01792	0.014771	1201	1101	0.987303	0.0312762		1101	0.746133	0.0369546		1101	0.553833	0.0386036		1101	0.375814	0.0189604		2752.5	0.660077	0.0356052		1101	0.993324	0.0196004	1201
1103	1.00293	0.0117656	1203	1103	0.994436	0.00827631		1103	0.760309	0.0259685		1103	0.565247	0.0338161		1103	0.370412	0.0316961		2757.5	0.659285	0.0419034		1103	1.00564	0.0250184	1203
1105	0.998426	0.0111739	1205	1105	0.99984	0.0211996		1105	0.763357	0.0355646		1105	0.567246	0.0311554		1105	0.370277	0.0274167		2762.5	0.662311	0.0326589		1105	1.00259	0.0185123	1205
1107	0.995882	0.0297231	1207	1107	1.00709	0.0183986		1107	0.775147	0.0168628		1107	0.560982	0.0294124		1107	0.378433	0.031874		2767.5	0.664375	0.0349878		1107	1.00988	0.0168494	1207
1109	1.00354	0.0186946	1209	1109	1.00246	0.0131899		1109	0.760527	0.0255301		1109	0.56517	0.0192342		1109	0.384802	0.0217009		2772.5	0.665881	0.0304676		1109	1.00686	0.0104671	1209
1111	1.01534	0.0177467	1211	1111	1.00376	0.0285811		1111	0.774442	0.0314721		1111	0.558829	0.0343504		1111	0.374966	0.0306065		2777.5	0.662186	0.037966		1111	1.00824	0.00738957	1211
1113	1.01408	0.0221792	1213	1113	1.00585	0.0174207		1113	0.77892	0.0455444		1113	0.569556	0.0287294		1113	0.371792	0.034684		2782.5	0.674276	0.0514254		1113	1.01844	0.0228788	1213
1115	1.02267	0.01779	1215	1115	1.015	0.00950246		1115	0.762318	0.0230793		1115	0.574905	0.0225284		1115	0.37245	0.0128356		2787.5	0.666132	0.0386867		1115	0.99523	0.00815955	1215
1117	1.01309	0.0148807	1217	1117	0.993492	0.021289		1117	0.767207	0.0344983		1117	0.577469	0.0103701		1117	0.382512	0.0331748		2792.5	0.67002	0.0460122		1117	1.00441	0.0257289	1217
1119	1.00893	0.00973012	1219	1119	1.009	0.00477437		1119	0.773502	0.047167		1119	0.570821	0.0311452		1119	0.398374	0.0274794		2797.5	0.67703	0.0345686		1119	1.01306	0.0117855	1219
1121	1.00623	0.015278	1221	1121	1.00017	0.0192386		1121	0.785304	0.0239714		1121	0.590656	0.033316		1121	0.385538	0.0366301		2802.5	0.681096	0.0392716		1121	1.00744	0.0106638	1221
1123	1.0032	0.00810197	1223	1123	0.996627	0.0366894		1123	0.780998	0.0208293		1123	0.566174	0.0261366		1123	0.384708	0.0100584		2807.5	0.670623	0.0372528		1123	1.00578	0.0307056	1223
1125	1.01351	0.0091754	1225	1125	0.999139	0.0140152		1125	0.769951	0.0432852		1125	0.579362	0.0342599		1125	0.398277	0.0192171		2812.5	0.668924	0.0473689		1125	1.02407	0.0114626	1225
1127	1.01124	0.0168061	1227	1127	1.00497	0.0205885		1127	0.785966	0.0403709		1127	0.586469	0.036221		1127	0.39867	0.0200641		2817.5	0.675602	0.03397		1127	0.999045	0.000438971	1227
1129	1.00339	0.0309361	1229	1129	0.998873	0.00521306		1129	0.767829	0.0257579		1129	0.591137	0.028501		1129	0.403783	0.0264861		2822.5	0.677725	0.0444965		1129	1.00761	0.0123798	1229
1131	1.00476	0.0159201	1231	1131	1.00563	0.00971379		1131	0.781217	0.0375008		1131	0.580984	0.0445286		1131	0.39413	0.022719		2827.5	0.685737	0.0418451		1131	1.01244	0.0327888	1231
1133	1.01446	0.00838431	1233	1133	0.996833	0.00769282		1133	0.784636	0.033761		1133	0.587264	0.0432075		1133	0.390384	0.018034		2832.5	0.686791	0.0477406		1133	1.01349	0.01745	1233
1135	1.00588	0.0158702	1235	1135	0.993287	0.00661684		1135	0.782592	0.0243349		1135	0.590245	0.0282817		1135	0.399868	0.0301241		2837.5	0.682995	0.0456622		1135	1.00328	0.0184064	1235
1137	0.999992	0.00530265	1237	1137	0.997953	0.0108565		1137	0.77487	0.0409125		1137	0.602925	0.0363115		1137	0.401685	0.0204693		2842.5	0.675541	0.0320864		1137	0.996927	0.00727088	1237
1139	1.00937	0.0150611	1239	1139	1.00682	0.00897716		1139	0.80106	0.0411273		1139	0.59759	0.0355608		1139	0.3925	0.0273693		2847.5	0.679015	0.034582		1139	1.01427	0.0100124	1239
1141	1.00524	0.0167074	1241	1141	0.998879	0.0249629		1141	0.794282	0.0403739		1141	0.596958	0.0424186		1141	0.402462	0.0314178		2852.5	0.683863	0.037423		1141	0.99848	0.0141995	1241
1143	1.00107	0.00396686	1243	1143	1.01083	0.0173789		1143	0.777184	0.0199654		1143	0.607059	0.0355488		1143	0.399705	0.0277948		2857.5	0.687367	0.0438699		1143	0.998442	0.00146222	1243
1145	1.00417	0.0119712	1245	1145	0.997672	0.0103692		1145	0.79849	0.0301462		1145	0.612791	0.0317978		1145	0.42426	0.0296891		2862.5	0.689787	0.044475		1145	1.00065	0.0243105	1245
1147	1.01507	0.0132695	1247	1147	1.00017	0.022638		1147	0.795092	0.0167838		1147	0.609186	0.0310953		1147	0.415416	0.0230175		2867.5	0.694766	0.0392142		1147	1.01127	0.0257873	1247
1149	1.00334	0.0101549	1249	1149	1.00724	0.016702		1149	0.796358	0.028517		1149	0.598843	0.0240011		1149	0.407889	0.0189206		2872.5	0.688059	0.0337486		1149	1.01224	0.0170922	1249
1151	1.00992	0.0162116	1251	1151	1.00502	0.0145378		1151	0.804599	0.0202045		1151	0.599554	0.0110913		1151	0.429071	0.0101626		2877.5	0.692026	0.035192		1151	1.00012	0.0189067	1251
1153	1.01289	0.0173381	1253	1153	0.996982	0.0147502		1153	0.801055	0.0239061		1153	0.608733	0.0337703		1153	0.425043	0.0411035		2882.5	0.694577	0.0409596		1153	0.997105	0.00897067	1253
1155	0.989695	0.00446125	1255	1155	1.00533	0.0137328		1155	0.811647	0.0284904		1155	0.599873	0.0165279		1155	0.417181	0.0218662		2887.5	0.691281	0.0446078		1155	1.01752	0.0174249	1255
1157	1.00505	0.00974876	1257	1157	1.00168	0.0206643		1157	0.823765	0.0400758		1157	0.604922	0.0285426		1157	0.420098	0.026703		2892.5	0.697721	0.0531717		1157	0.990757	0.00674906	1257
1159	1.00295	0.0177189	1259	1159	1.01163	0.00285848		1159	0.818736	0.0289846		1159	0.620219	0.0390628		1159	0.427471	0.0391503		2897.5	0.697686	0.0396138		1159	1.01329	0.0134577	1259
1161	0.995899	0.00548655	1261	1161	1.00354	0.0025962		1161	0.820433	0.0175693		1161	0.619258	0.0259176		1161	0.423174	0.0285375		2902.5	0.690775	0.0310584		1161	0.981277	0.0205105	1261
1163	0.998008	0.0121924	1263	1163	1.01751	0.0197708		1163	0.809849	0.0259332		1163	0.617109	0.029628		1163	0.42031	0.0386352		2907.5	0.702531	0.0445553		1163	0.990796	0.0123852	1263
1165	1.01701	0.00657458	1265	1165	1.00361	0.0081271		1165	0.820056	0.0285319		1165	0.624728	0.0402677		1165	0.439889	0.0301605		2912.5	0.697176	0.0467469		1165	1.00425	0.00544074	1265
1167	0.996714	0.00512371	1267	1167	1.01387	0.0144906		1167	0.825956	0.0241966		1167	0.621732	0.013698		1167	0.431807	0.0227932		2917.5	0.703923	0.0370082		1167	0.997368	0.00693834	1267
1169	0.998992	0.0135421	1269	1169	1.00084	0.0186043		1169	0.804084	0.0274316		1169	0.629947	0.0288534		1169	0.436766	0.0270875		2922.5	0.695638	0.0336138		1169	1.00819	0.021864	1269
1171	0.998652	0.00787461	1271	1171	1.016	0.00330235		1171	0.812617	0.0315457		1171	0.621776	0.0199438		1171	0.449663	0.0264606		2927.5	0.694183	0.036967		1171	0.989483	0.00163435	1271
1173	1.0111	0.0170775	1273	1173	1.01107	0.00874603		1173	0.831935	0.0370883		1173	0.629182	0.045359		1173	0.440363	0.0406433		2932.5	0.701269	0.0421795		1173	1.0079	0.0208574	1273
1175	1.00464	0.0116254	1275	1175	1.01137	0.0191787		1175	0.813024	0.0099813		1175	0.6306	0.0406804		1175	0.430771	0.0271807		2937.5	0.711614	0.043699		1175	1.00946	0.027432	1275
1177	1.00339	0.0188589	1277	1177	1.00712	0.0161093		1177	0.815527	0.0202399		1177	0.620906	0.0255089		1177	0.437407	0.0200012		2942.5	0.712039	0.0447171		1177	0.988455	0.0239769	1277
1179	1.01963	0.0189426	1279	1179	1.00372	0.0270828		1179	0.808869	0.0145286		1179	0.634412	0.0406998		1179	0.434633	0.0285919		2947.5	0.71017	0.0504978		1179	1.02281	0.0240446	1279
1181	0.99902	0.0151412	1281	1181	1.00728	0.0128557		1181	0.818067	0.0123655		1181	0.64276	0.0466043		1181	0.427229	0.0314623		2952.5	0.708302	0.0415303		1181	1.00542	0.00857138	1281
1183	1.0123	0.0103495	1283	1183	1.01456	0.0208017		1183	0.831026	0.0344231		1183	0.645396	0.0303781		1183	0.436474	0.0433758		2957.5	0.719128	0.0428781		1183	1.01478	0.0289438	1283
1185	1.00437	0.0156716	1285	1185	0.98831	0.00716511		1185	0.813258	0.0276053		1185	0.647766	0.0369687		1185	0.45077	0.0392975		2962.5	0.714499	0.0345748		1185	1.00205	0.0107707	1285
1187	1.02864	0.0327368	1287	1187	1.00273	0.01532		1187	0.842215	0.0267993		1187	0.654058	0.0327795		1187	0.448631	0.0321537		2967.5	0.717172	0.0363552		1187	1.02997	0.0345217	1287
1189	0.998774	0.0148781	1289	1189	1.00258	0.0213196		1189	0.842794	0.033386		1189	0.647265	0.0369549		1189	0.458168	0.018369		2972.5	0.709968	0.0460048		1189	1.01004	0.0281037	1289
1191	0.996388	0.0121986	1291	1191	1.01135	0.008053		1191	0.830108	0.0253328		1191	0.660616	0.013668		1191	0.455535	0.0452942		2977.5	0.71685	0.0336375		1191	1.01687	0.0251185	1291
1193	1.00845	0.00590593	1293	1193	1.0147	0.0139803		1193	0.839533	0.019699		1193	0.645353	0.0412903		1193	0.456873	0.033216		2982.5	0.714892	0.0312395		1193	0.995352	0.0222948	1293
1195	1.0087	0.0218188	1295	1195	1.01808	0.0128526		1195	0.84125	0.00960268		1195	0.638124	0.0263619		1195	0.450022	0.032769		2987.5	0.721805	0.0368126		1195	1.00863	0.0101579	1295
1197	1.00885	0.00222886	1297	1197	0.995109	0.0105027		1197	0.860143	0.0143604		1197	0.658231	0.0192002		1197	0.456486	0.0218951		2992.5	0.72383	0.0357072		1197	1.00721	0.0183935	1297
1199	1.00789	0.00869318	1299	1199	1.01029	0.00689332		1199	0.847231	0.0400141		1199	0.674249	0.0327754		1199	0.460057	0.0442362		2997.5	0.725427	0.0399874		1199	1.01531	0.0136078	1299
1201	1.00299	0.0102679	1301	1201	1.00651	0.0119223		1201	0.851786	0.00809901		1201	0.647203	0.0171896		1201	0.463777	0.0369609		3002.5	0.727992	0.0293538		1201	0.997394	0.00971475	1301
1203	1.00222	0.0209807	1303	1203	1.00964	0.0208255		1203	0.860049	0.0220924		1203	0.658277	0.0198041		1203	0.464457	0.0304932		3007.5	0.734306	0.0356364		1203	0.993929	0.0254479	1303
1205	0.999261	0.0229383	1305	1205	1.01835	0.0237041		1205	0.842998	0.023352		1205	0.65829	0.0143462		1205	0.462574	0.00857812		3012.5	0.718589	0.0441431		1205	1.01104	0.00859396	1305
1207	1.00857	0.0105149	1307	1207	1.00285	0.0149405		1207	0.857326	0.0352206		1207	0.665733	0.0387035		1207	0.469518	0.0332106		3017.5	0.727215	0.0352268		1207	1.00453	0.0132491	1307
1209	1.00608	0.0216264	1309	1209	1.02087	0.0119654		1209	0.859085	0.0288764		1209	0.66753	0.0288314		1209	0.461513	0.0327744		3022.5	0.735057	0.0328942		1209	0.985233	0.01683	1309
1211	1.00825	0.015897	1311	1211	1.01068	0.00749582		1211	0.846987	0.020959		1211	0.676188	0.03859		1211	0.460063	0.00676216		3027.5	0.733262	0.0427639		1211	1.01726	0.0192073	1311
1213	1.0002	0.0246806	1313	1213	1.01975	0.0145935		1213	0.866357	0.0228783		1213	0.663382	0.0245564		1213	0.467862	0.0358722		3032.5				1213	1.00192	0.0297685	1313
1215	1.00303	0.0108843	1315	1215	1.00654	0.00934011		1215	0.852074	0.0226021		1215	0.687969	0.0195723		1215	0.47826	0.0224944		3037.5				1215	0.985782	0.00777698	1315
1217	1.00864	0.0138411	1317	1217	1.00963	0.0210807		1217	0.858603	0.0306869		1217	0.665018	0.0297762		1217	0.464805	0.0286324		3042.5				1217	1.01444	0.00642402	1317
1219	1.00257	0.00918447	1319	1219	1.00561	0.0167122		1219	0.843793	0.018642		1219	0.678866	0.0421221		1219	0.476512	0.03455		3047.5				1219	1.00707	0.0171956	1319
1221	1.00963	0.0173349	1321	1221	1.00774	0.0254689		1221	0.868873	0.0145775		1221	0.678076	0.0309691		1221	0.465739	0.0463385		3052.5				1221	0.99496	0.00971009	1321
1223	0.99171	0.00617438	1323	1223	1.00756	0.0130581		1223	0.875598	0.0185267		1223	0.690177	0.026702		1223	0.47569	0.0310595		3057.5				1223	0.999188	0.0071218	1323
1225	0.99344	0.012223	1325	1225	1.0054	0.012563		1225	0.879517	0.0125014		1225	0.695599	0.0430228		1225	0.488677	0.0251532		3062.5				1225	1.00509	0.00717922	1325
1227	1.01285	0.00786594	1327	1227	1.01355	0.00646672		1227	0.863968	0.0344747		1227	0.686237	0.0428662		1227	0.475001	0.0279157		3067.5				1227	1.0009	0.0132566	1327
1229	1.00582	0.017854	1329	1229	1.0094	0.0161798		1229	0.854567	0.00977699		1229	0.671791	0.012479		1229	0.477349	0.0337975		3072.5				1229	0.993304	0.00735401	1329
1231	1.00213	0.016306	1331	1231	1.00851	0.00811897		1231	0.877329	0.01973		1231	0.691517	0.023167		1231	0.479739	0.032505		3077.5				1231	0.993299	0.0161961	1331
1233	1.00477	0.0378213	1333	1233	1.02533	0.0198728		1233	0.8847	0.0256569		1233	0.684979	0.0278747		1233	0.479422	0.0410528		3082.5				1233	1.01288	0.00189542	1333
1235	1.0008	0.0199152	1335	1235	1.00517	0.0158491		1235	0.870584	0.0505438		1235	0.69358	0.0428946		1235	0.475155	0.0300921		3087.5				1235	1.01008	0.0133147	1335
1237	1.00538	0.0182191	1337	1237	1.01002	0.0192597		1237	0.860511	0.0204736		1237	0.700253	0.0245179		1237	0.49029	0.0327428		3092.5				1237	1.01433	0.00635607	1337
1239	0.99575	0.0215578	1339	1239	1.01914	0.0248324		1239	0.887439	0.044394		1239	0.692312	0.0311752		1239	0.502877	0.0386886		3097.5				1239	1.01583	0.012126	1339
1241	1.00667	0.00879069	1341	1241	0.984147	0.00992995		1241	0.862905	0.0153885		1241	0.702072	0.0271147		1241	0.483581	0.0225284		3102.5				1241	0.993923	0.0190862	1341
1243	1.00902	0.0148124	1343	1243	1.02486	0.0129887		1243	0.881342	0.0224762		1243	0.692816	0.0277138		1243	0.481999	0.0207899		3107.5				1243	0.994348	0.0301363	1343
1245	1.00789	0.0079624	1345	1245	1.01046	0.0160059		1245	0.871174	0.0156684		1245	0.70701	0.0100403		1245	0.490657	0.0363632		3112.5				1245	0.997551	0.0101442	1345
1247	1.00724	0.0100097	1347	1247	1.01225	0.013465		1247	0.8783	0.0238769		1247	0.712101	0.018132		1247	0.493053	0.0428523		3117.5				1247	1.01787	0.0162505	1347
1249	0.99294	0.0140044	1349	1249	1.00911	0.0123146		1249	0.905817	0.0345427		1249	0.700345	0.0355673		1249	0.502611	0.0332972		3122.5				1249	1.01011	0.0146495	1349
1251	1.01025	0.0192066	1351	1251	1.0134	0.00832627		1251	0.873688	0.0338444		1251	0.705145	0.0262196		1251	0.504248	0.0509619		3127.5				1251	1.01057	0.0216577	1351
1253	0.990613	0.0219532	1353	1253	0.998426	0.024294		1253	0.89744	0.0308967		1253	0.712111	0.0367465		1253	0.499822	0.0444304		3132.5				1253	1.00351	0.0329359	1353
1255	1.00342	0.0179222	1355	1255	1.00031	0.0169714		1255	0.88274	0.025552		1255	0.708743	0.0251261		1255	0.491313	0.0214631		3137.5				1255	0.999184	0.0116173	1355
1257	1.00558	0.0322326	1357	1257	0.993556	0.0243893		1257	0.904539	0.0253333		1257	0.709078	0.0332365		1257	0.51783	0.0379229		3142.5				1257	1.00226	0.01367	1357
1259	1.01719	0.0102075	1359	1259	0.997808	0.00947436		1259	0.904409	0.0157619		1259	0.700348	0.0222289		1259	0.511854	0.036714		3147.5				1259	1.00085	0.0155142	1359
1261	1.0148	0.0128355	1361	1261	1.00864	0.0130771		1261	0.901908	0.0329148		1261	0.703785	0.0249221		1261	0.502912	0.0387735		3152.5				1261	1.00764	0.0237502	1361
1263	0.998072	0.0195456	1363	1263	1.01626	0.0130508		1263	0.895854	0.0192688		1263	0.722221	0.0227753		1263	0.504053	0.0419152		3157.5				1263	1.00208	0.00964789	1363
1265	1.00668	0.0256451	1365	1265	1.01969	0.00350817		1265	0.89323	0.0213135		1265	0.723905	0.0306498		1265	0.509493	0.0343945		3162.5				1265	1.01445	0.0191212	1365
1267	1.00264	0.0112223	1367	1267	1.01848	0.00663415		1267	0.906879	0.0321531		1267	0.713162	0.0197182		1267	0.514805	0.026179		3167.5				1267	0.996852	0.0276747	1367
1269	0.999252	0.0173482	1369	1269	1.00456	0.0134592		1269	0.906971	0.00697898		1269	0.722015	0.0379892		1269	0.498495	0.0270297		3172.5				1269	0.988923	0.00537755	1369
1271	1.01983	0.0116704	1371	1271	0.993263	0.0195881		1271	0.906093	0.0123389		1271	0.720207	0.0222002		1271	0.512596	0.0409655		3177.5				1271	1.00592	0.0113235	1371
1273	0.997275	0.0151897	1373	1273	1.0186	0.0105549		1273	0.902261	0.0252554		1273	0.721739	0.0305329		1273	0.516642	0.0171707		3182.5				1273	1.00923	0.0225396	1373
1275	1.00233	0.0131255	1375	1275	1.01195	0.0180682		1275	0.895138	0.026567		1275	0.726609	0.0237504		1275	0.52333	0.0351363		3187.5				1275	0.993014	0.00663868	1375
1277	0.999601	0.0122129	1377	1277	1.01417	0.0227319		1277	0.88914	0.0251158		1277	0.733873	0.0505434		1277	0.524015	0.0478332		3192.5				1277	1.02066	0.00798453	1377
1279	1.00894	0.0126545	1379	1279	1.00453	0.0101463		1279	0.899263	0.0209175		1279	0.734598	0.0241476		1279	0.530206	0.0275423		3197.5				1279	0.997599	0.00283219	1379
1281	0.993613	0.0139688	1381	1281	1.01084	0.0159264		1281	0.895663	0.0123223		1281	0.721555	0.0436028		1281	0.522339	0.0473522		3202.5				1281	0.991228	0.037287	1381
1283	1.00532	0.0121304	1383	1283	1.00707	0.0152067		1283	0.902882	0.0422052		1283	0.744484	0.0272866		1283	0.534166	0.0387885		3207.5				1283	1.02062	0.0223567	1383
1285	0.999826	0.00551826	1385	1285	1.0155	0.020092		1285	0.922863	0.0164771		1285	0.739883	0.0216698		1285	0.522767	0.0307315		3212.5				1285	0.99758	0.00734359	1385
1287	1.01529	0.0162429	1387	1287	1.0058	0.0167241		1287	0.903885	0.0376959		1287	0.74729	0.0316913		1287	0.52471	0.0386144		3217.5				1287	0.994806	0.0117829	1387
1289	0.997035	0.0394347	1389	1289	0.992098	0.0102813		1289	0.913113	0.0113106		1289	0.730583	0.0374791		1289	0.531622	0.0302579		3222.5				1289	1.01097	0.00998695	1389
1291	0.99169	0.00656141	1391	1291	1.01331	0.0158284		1291	0.899959	0.0297957		1291	0.729335	0.0397916		1291	0.528214	0.0344869		3227.5				1291	1.01516	0.0282483	1391
1293	1.00493	0.010753	1393	1293	1.01196	0.0209597		1293	0.915803	0.0217181		1293	0.7517	0.0410685		1293	0.536937	0.0388546		3232.5				1293	1.01584	0.00510707	1393
1295	0.999918	0.00471628	1395	1295	1.00698	0.0224977		1295	0.913999	0.0305839		1295	0.744481	0.0191466		1295	0.546065	0.0353971		3237.5				1295	1.01421	0.0379054	1395
1297	1.00226	0.0114876	1397	1297	1.00099	0.0270792		1297	0.909623	0.0278647		1297	0.768268	0.0350229		1297	0.547197	0.0334595		3242.5				1297	0.986595	0.0122094	1397
1299	1.01209	0.0192362	1399	1299	0.997069	0.00507134		1299	0.908652	0.0173039		1299	0.731382	0.0164939		1299	0.54383	0.0358615		3247.5				1299	1.00002	0.0155265	1399
1301	1.01443	0.0186131	1401	1301	1.00697	0.0143933		1301	0.907617	0.0171716		1301	0.743577	0.0223527		1301	0.549137	0.0433363		3252.5				1301	0.993495	0.00411189	1401
1303	0.998777	0.0146956	1403	1303	1.01003	0.0155398		1303	0.926208	0.0297292		1303	0.757023	0.0337814		1303	0.561035	0.0392641		3257.5				1303	0.998845	0.00755246	1403
1305	1.0217	0.0125325	1405	1305	1.00981	0.00799347		1305	0.909516	0.0118711		1305	0.753336	0.0302618		1305	0.534883	0.0360205		3262.5				1305	0.996032	0.0156703	1405
1307	0.98551	0.0133063	1407	1307	1.02221	0.00883488		1307	0.91852	0.027032		1307	0.72949	0.0188336		1307	0.543407	0.0428045		3267.5				1307	0.999073	0.024492	1407
1309	1.00818	0.00945255	1409	1309	1.00293	0.00806248		1309	0.918476	0.0167634		1309	0.755416	0.0380061		1309	0.568167	0.0430869		3272.5				1309	0.999058	0.0264483	1409
1311	0.997114	0.0208595	1411	1311	1.00868	0.0121836		1311	0.922948	0.0321452		1311	0.768877	0.0321858		1311	0.543192	0.0248288		3277.5				1311	1.0091	0.00905418	1411
1313	1.00328	0.0197495	1413	1313	1.01271	0.00975044		1313	0.924782	0.0276029		1313	0.76461	0.0362364		1313	0.557987	0.0454277		3282.5				1313	1.00702	0.012948	1413
1315	1.00879	0.0054481	1415	1315	1.00299	0.0131399		1315	0.920067	0.0206481		1315	0.772082	0.0303795		1315	0.555313	0.0278455		3287.5				1315	1.0072	0.00425815	1415
1317	0.993489	0.0137427	1417	1317	1.00252	0.0134577		1317	0.912939	0.00613909		1317	0.755562	0.0240031		1317	0.553655	0.0384961		3292.5				1317	1.00277	0.0156163	1417
1319	0.996515	0.0095506	1419	1319	1.01846	0.0135678		1319	0.9245	0.018064		1319	0.757658	0.0270604		1319	0.565253	0.0340485		3297.5				1319	0.990652	0.0132607	1419
1321	1.01645	0.0125573	1421	1321	1.01167	0.0213863		1321	0.939391	0.0268799		1321	0.775202	0.00924627		1321	0.564491	0.0407699		3302.5				1321	0.994414	0.00558446	1421
1323	1.00518	0.0183124	1423	1323	1.00968	0.0035744		1323	0.935705	0.019461		1323	0.764039	0.0540903		1323	0.555333	0.0243124		3307.5				1323	1.00484	0.00964224	1423
1325	1.00311	0.0245026	1425	1325	1.00653	0.0171953		1325	0.928269	0.00647599		1325	0.783234	0.0226833		1325	0.564408	0.0343455		3312.5				1325	1.01961	0.00843747	1425
1327	1.00413	0.0107853	1427	1327	0.999345	0.012457		1327	0.918148	0.0192147		1327	0.77303	0.0279808		1327	0.557545	0.0382904		3317.5				1327	0.995417	0.0141003	1427
1329	1.00198	0.0230966	1429	1329	1.01613	0.0239433		1329	0.916731	0.01358		1329	0.76917	0.0129526		1329	0.566738	0.0423861		3322.5				1329	0.994157	0.013977	1429
1331	1.01148	0.0155992	1431	1331	0.981917	0.0133059		1331	0.928623	0.014433		1331	0.766404	0.0201304		1331	0.568123	0.0479183		3327.5				1331	0.998326	0.00599469	1431
1333	1.00843	0.022499	1433	1333	1.0192	0.00980466		1333	0.926693	0.0242199		1333	0.763662	0.0130049		1333	0.570385	0.0442702		3332.5				1333	1.00547	0.0199829	1433
1335	1.00935	0.0153319	1435	1335	1.01789	0.0100492		1335	0.948293	0.0334941		1335	0.778889	0.0280496		1335	0.568411	0.03626		3337.5				1335	1.02023	0.0104609	1435
1337	0.993959	0.0222683	1437	1337	1.01699	0.0124031		1337	0.933669	0.0170752		1337	0.780194	0.0258654		1337	0.587757	0.0497971		3342.5				1337	1.00822	0.00430938	1437
1339	1.00731	0.0159226	1439	1339	1.01098	0.0195856		1339	0.934198	0.0282511		1339	0.800023	0.0223171		1339	0.580518	0.0418601		3347.5				1339	0.996817	0.0129819	1439
1341	1.00476	0.00649592	1441	1341	1.01094	0.0183609		1341	0.945096	0.0103708		1341	0.776859	0.00904306		1341	0.572776	0.0395512		3352.5				1341	0.997281	0.0179555	1441
1343	0.990286	0.0113961	1443	1343	1.00976	0.0142371		1343	0.946777	0.022641		1343	0.785975	0.0481162		1343	0.571856	0.0226999		3357.5				1343	1.00841	0.0193581	1443
1345	1.0018	0.0100549	1445	1345	1.01055	0.030474		1345	0.929827	0.022608		1345	0.769408	0.0190745		1345	0.569516	0.0370851		3362.5				1345	1.01519	0.0131629	1445
1347	1.00452	0.0157966	1447	1347	0.989535	0.0274374		1347	0.957943	0.0309179		1347	0.814502	0.0139377		1347	0.565802	0.0362293		3367.5				1347	1.00281	0.0043955	1447
1349	1.00937	0.00979837	1449	1349	1.00821	0.0102876		1349	0.932252	0.0257968		1349	0.788548	0.0151608		1349	0.590009	0.0467022		3372.5				1349	0.992466	0.000555115	1449
1351	1.00271	0.0187183	1451	1351	0.988905	0.0248564		1351	0.937257	0.0251542		1351	0.786199	0.0148618		1351	0.592761	0.0331916		3377.5				1351	0.99769	0.0165978	1451
1353	1.01243	0.00976018	1453	1353	1.009	0.0127866		1353	0.961078	0.0188175		1353	0.786352	0.00291019		1353	0.589674	0.0366538		3382.5				1353	1.00007	0.0201782	1453
1355	0.996323	0.0165082	1455	1355	1.00861	0.0162653		1355	0.953043	0.01269		1355	0.789068	0.0285647		1355	0.593256	0.0314695		3387.5				1355	0.989809	0.00251762	1455
1357	1.02034	0.0160673	1457	1357	1.00483	0.0164624		1357	0.937029	0.0355745		1357	0.805155	0.0241407		1357	0.594463	0.0245164		3392.5				1357	0.985258	0.0167092	1457
1359	1.01675	0.0163944	1459	1359	1.01028	0.0083761		1359	0.940447	0.0235791		1359	0.78785	0.00302344		1359	0.593981	0.0434377		3397.5				1359	0.993462	0.0188659	1459
1361	1.00568	0.0160949	1461	1361	1.00376	0.0165023		1361	0.935378	0.0201686		1361	0.809552	0.0318186		1361	0.60098	0.0409924		3402.5				1361	1.00931	0.00800039	1461
1363	1.00445	0.0262415	1463	1363	1.002	0.00781397		1363	0.940296	0.0120539		1363	0.803005	0.021647		1363	0.598653	0.0473941		3407.5				1363	1.01082	0.0120916	1463
1365	1.00378	0.0145467	1465	1365	1.00664	0.00921067		1365	0.937063	0.0249819		1365	0.803518	0.0104439		1365	0.599125	0.0319091		3412.5				1365	1.0188	0.0305782	1465
1367	0.990627	0.0239169	1467	1367	1.00619	0.0112564		1367	0.949591	0.016165		1367	0.802413	0.013317		1367	0.603941	0.0417819		3417.5				1367	0.996416	0.0175054	1467
1369	0.991192	0.025129	1469	1369	1.00869	0.0124126		1369	0.942688	0.0348332		1369	0.805742	0.0299548		1369	0.613301	0.0407727		3422.5				1369	0.991841	0.0153031	1469
1371	1.00388	0.0126863	1471	1371	1.01655	0.0179317		1371	0.941605	0.0124984		1371	0.805835	0.0105815		1371	0.601963	0.0401547		3427.5				1371	0.994122	0.0139676	1471
1373	0.999152	0.0182434	1473	1373	1.00114	0.0161578		1373	0.95198	0.0113274		1373	0.81059	0.0167018		1373	0.596546	0.0293416		3432.5				1373	1.00091	0.0149437	1473
1375	1.00441	0.0189978	1475	1375	1.00667	0.0111725		1375	0.954568	0.00650402		1375	0.80949	0.0258562		1375	0.609287	0.0389731		3437.5				1375	0.989992	0.0176556	1475
1377	0.99582	0.0139368	1477	1377	1.01577	0.0141197		1377	0.944769	0.0349704		1377	0.811957	0.0155257		1377	0.605664	0.0292647		3442.5				1377	1.01393	0.0127704	1477
1379	1.00842	0.027746	1479	1379	0.992872	0.0243469		1379	0.956628	0.0217632		1379	0.809205	0.00976209		1379	0.617553	0.0429552		3447.5				1379	0.996334	0.00920111	1479
1381	0.999003	0.0131297	1481	1381	1.00637	0.0149484		1381	0.94206	0.0290726		1381	0.809801	0.0197556		1381	0.611733	0.0384835		3452.5				1381	0.986503	0.0139009	1481
1383	0.99257	0.0154696	1483	1383	0.996894	0.0183174		1383	0.942191	0.0113948		1383	0.830835	0.0305356		1383	0.612313	0.0442518		3457.5				1383	1.019	0.0198693	1483
1385	1.00135	0.0237298	1485	1385	0.999624	0.00909915		1385	0.952258	0.0211349		1385	0.819483	0.022347		1385	0.608802	0.0364253		3462.5				1385	1.0058	0.00837042	1485
1387	0.998252	0.0231967	1487	1387	0.990959	0.0229916		1387	0.94596	0.0324061		1387	0.815708	0.0140057		1387	0.614484	0.0350109		3467.5				1387	1.01387	0.0167175	1487
1389	1.00353	0.00926723	1489	1389	0.983245	0.00852233		1389	0.957935	0.0331295		1389	0.811058	0.0412372		1389	0.609759	0.0613146		3472.5				1389	1.00404	0.0145541	1489
1391	1.00466	0.00932301	1491	1391	1.00418	0.0172114		1391	0.945693	0.00224865		1391	0.833667	0.0127333		1391	0.618593	0.0518599		3477.5				1391	0.996276	0.0179207	1491
1393	1.00378	0.0119291	1493	1393	1.00444	0.00786806		1393	0.954637	0.0220693		1393	0.824615	0.0182859		1393	0.619462	0.0300604		3482.5				1393	1.00856	0.00978416	1493
1395	0.990556	0.0177431	1495	1395	1.00628	0.00869307		1395	0.964254	0.024875		1395	0.823482	0.0082022		1395	0.625047	0.0258314		3487.5				1395	1.01569	0.0107571	1495
1397	1.00321	0.00804313	1497	1397	1.00134	0.0162978		1397	0.965536	0.0267982		1397	0.8167	0.0116565		1397	0.628247	0.0426037		3492.5				1397	1.00922	0.0176041	1497
1399	0.992939	0.0159797	1499	1399	0.99845	0.015681		1399	0.95285	0.0177953		1399	0.819054	0.00449812		1399	0.624125	0.045343		3497.5				1399	1.00957	0.00869233	1499
1401	1.00014	0.0226225	1501	1401	1.0066	0.0140307		1401	0.959224	0.0323928		1401	0.837806	0.0239689		1401	0.613575	0.0347452		3502.5				1401	1.02119	0.0307375	1501
1403	0.998457	0.0222979	1503	1403	0.992185	0.00878302		1403	0.972835	0.0145495		1403	0.832593	0.0234389		1403	0.631354	0.037539		3507.5				1403	0.99764	0.00347582	1503
1405	1.00165	0.0183441	1505	1405	0.994484	0.0155061		1405	0.95414	0.0281142		1405	0.830948	0.0183267		1405	0.616786	0.0444443		3512.5				1405	1.02176	0.0154009	1505
1407	1.00733	0.0281628	1507	1407	0.989387	0.0175588		1407	0.964871	0.000705674		1407	0.818031	0.00331951		1407	0.638971	0.0246942		3517.5				1407	0.998199	0.00991186	1507
1409	1.00197	0.0250244	1509	1409	1.00817	0.0189986		1409	0.955926	0.029742		1409	0.839119	0.0108789		1409	0.629814	0.0388128		3522.5				1409	0.99381	0.0372162	1509
1411	1.00392	0.0142715	1511	1411	1.01089	0.00731543		1411	0.961514	0.0131297		1411	0.8439	0.0369144		1411	0.646737	0.0425426		3527.5				1411	0.999169	0.019654	1511
1413	0.988421	0.017194	1513	1413	1.00494	0.017209		1413	0.963377	0.0177688		1413	0.837601	0.0159155		1413	0.623167	0.0372207		3532.5				1413	1.00537	0.00890559	1513
1415	1.00756	0.0143504	1515	1415	0.995588	0.0141113		1415	0.975095	0.0167578		1415	0.842931	0.00674186		1415	0.633851	0.0391479		3537.5				1415	0.988	0.00750585	1515
1417	1.00205	0.00680676	1517	1417	1.01415	0.00706694		1417	0.961107	0.01475		1417	0.847054	0.0158903		1417	0.639717	0.0283299		3542.5				1417	0.984419	0.0265441	1517
1419	0.997862	0.0176197	1519	1419	1.00895	0.0119293		1419	0.97827	0.0159958		1419	0.840683	0.00817523		1419	0.636307	0.0348904						1419	1.00223	0.0134612	1519
1421	0.997465	0.0269309	1521	1421	1.02772	0.0267472		1421	0.957328	0.0246926		1421	0.838157	0.0278075		1421	0.642164	0.0364489		act				1421	1.01562	0.0237117	1521
1423	0.994891	0.00609374	1523	1423	1.00745	0.0202607		1423	0.960891	0.0100095		1423	0.848615	0.00233389		1423	0.649578	0.0375451		act				1423	1.00402	0.0265618	1523
1425	1.00119	0.0201368	1525	1425	1.00164	0.0243617		1425	0.96066	0.031207		1425	0.852978	0.0153765		1425	0.646892	0.0297858		Collection Time: 10/29/2024 2:41:54 PM				1425	1.0082	0.00685448	1525
1427	1.00045	0.0102097	1527	1427	0.983792	0.0186252		1427	0.968303	0.025318		1427	0.831354	0.0223825		1427	0.653251	0.0262229		Operator Name :				1427	1.00997	0.0203459	1527
1429	1.01509	0.0203402	1529	1429	1.00238	0.00486706		1429	0.983322	0.0189438		1429	0.841836	0.0129979		1429	0.639069	0.0436027		Kinetics Software Version: 1.1(133)				1429	0.997954	0.0175065	1529
1431	0.998283	0.019661	1531	1431	1.00442	0.00631838		1431	0.973709	0.0191263		1431	0.858402	0.00804189		1431	0.654865	0.0354419		Parameter List :				1431	0.999523	0.0289523	1531
1433	1.01186	0.00678409	1533	1433	1.00224	0.012184		1433	0.962962	0.038573		1433	0.84037	0.0025993		1433	0.654987	0.0392105		Report Time: Tue 29 Oct 02:41:54 PM 2024				1433	1.00523	0.0108589	1533
1435	1.00283	0.00979191	1535	1435	1.00658	0.0174308		1435	0.962819	0.00738463		1435	0.851776	0.00576904		1435	0.654631	0.0343816		Software version: 1.1(133)				1435	0.985907	0.0148147	1535
1437	1.00192	0.00873152	1537	1437	0.998068	0.00544308		1437	0.985125	0.0237055		1437	0.852361	0.0192753		1437	0.661761	0.0150545		Operator:				1437	0.993598	0.00436742	1537
1439	0.989406	0.0204515	1539	1439	0.998644	0.017001		1439	0.973677	0.0148686		1439	0.854646	0.00451024		1439	0.664537	0.029724		Instrument Parameters				1439	0.988851	0.00921112	1539
1441	0.999791	0.0153552	1541	1441	0.992267	0.0197052		1441	0.969166	0.00353033		1441	0.837965	0.0163538		1441	0.655629	0.0296318		Instrument Cary Eclipse				1441	0.998466	0.00841584	1541
1443	1.00618	0.0126818	1543	1443	1.00136	0.0181475		1443	0.978267	0.0164292		1443	0.862792	0.014195		1443	0.649304	0.0320262		Instrument Serial Number EL06103226				1443	1.01612	0.00823377	1543
1445	1.01206	0.00721438	1545	1445	1.00669	0.0139897		1445	0.963907	0.0172096		1445	0.865845	0.00985297		1445	0.665064	0.0367416		Data mode Fluorescence				1445	0.999554	0.00872923	1545
1447	0.987858	0.0134478	1547	1447	0.979683	0.0149498		1447	0.983799	0.0182441		1447	0.862061	0.00970531		1447	0.665048	0.0389351		Ex. wavelength (nm) 365.00				1447	1.01618	0.0196796	1547
1449	1.01239	0.0129657	1549	1449	0.999751	0.0160074		1449	0.967552	0.0168911		1449	0.854972	0.021784		1449	0.669693	0.0522989		Em. wavelength (nm) 407.00				1449	0.985217	0.0303041	1549
1451	0.997081	0.0101642	1551	1451	1.00023	0.0194276		1451	0.977681	0.0149971		1451	0.87015	0.010012		1451	0.654108	0.0410495		Ex. Slit (nm) 5				1451	0.997823	0.0122632	1551
1453	1.00817	0.0300199	1553	1453	1.00304	0.0247328		1453	0.975717	0.0107977		1453	0.876831	0.0201239		1453	0.664845	0.0332144		Em. Slit (nm) 10				1453	1.00734	0.0134404	1553
1455	0.994829	0.0215786	1555	1455	1.00192	0.0229459		1455	0.987206	0.00680869		1455	0.871508	0.0110618		1455	0.668187	0.0486101		Averaging Time (s) 5.0000				1455	0.995785	0.0147888	1555
1457	0.994245	0.00686457	1557	1457	1.00349	0.00849411		1457	0.973709	0.00659854		1457	0.864027	0.0128307		1457	0.669054	0.0452447		Cycle time(s) 0.0000				1457	1.00004	0.0145529	1557
1459	0.993708	0.0153422	1559	1459	1.01774	0.0145571		1459	0.984195	0.0205305		1459	0.870136	0.0151777		1459	0.682199	0.0341808		Stop time(s) 5000.0000				1459	1.01097	0.0174199	1559
1461	0.983736	0.0176991	1561	1461	1.01704	0.0211427		1461	0.983499	0.0114921		1461	0.855379	0.0102152		1461	0.682043	0.050431		Emission filter Open				1461	0.994683	0.00237292	1561
1463	0.998102	0.0236214	1563	1463	1.00906	0.00282065		1463	0.986873	0.0210895		1463	0.870338	0.0114296		1463	0.691052	0.0354404		Excitation Filter Auto				1463	0.988931	0.0138202	1563
1465	0.993262	0.024213	1565	1465	1.0001	0.0130886		1465	0.983164	0.0173577		1465	0.8787	0.0169559		1465	0.676441	0.0411934		PMT voltage (V) High				1465	1.00257	0.0165217	1565
1467	0.99284	0.0187531	1567	1467	0.997247	0.0224134		1467	0.980835	0.0195721		1467	0.878264	0.0195774		1467	0.691542	0.0309345		Multicell holder Multicell				1467	1.00345	0.026443	1567
1469	0.991952	0.00783746	1569	1469	1.0095	0.00421549		1469	0.97765	0.0238993		1469	0.866747	0.0127064		1469	0.671231	0.0486123		Comments:				1469	0.991524	0.0158828	1569
1471	0.989784	0.0157932	1571	1471	0.996965	0.00773348		1471	0.970587	0.0085637		1471	0.872527	0.0139119		1471	0.667616	0.0268953		Method Log :				1471	1.01102	0.007081	1571
1473	1.00306	0.0130168	1573	1473	1.00154	0.0299739		1473	0.991749	0.0253165		1473	0.879133	0.0238265		1473	0.677521	0.0357987		Method Name : C:\Documents and Settings\Administrator\Desktop\Your Data\Goska\Cor7\act_1.FBKN				1473	0.996277	0.00364078	1573
1475	0.988884	0.00414465	1575	1475	1.00632	0.0152974		1475	0.980389	0.0112761		1475	0.87401	0.0209927		1475	0.683318	0.0388934		Date/Time stamp: 9/6/2024 4:00:01 PM				1475	0.981561	0.00799591	1575
1477	0.995314	0.00974796	1577	1477	1.0119	0.0210414		1477	0.978036	0.00471818		1477	0.865761	0.00326627		1477	0.68642	0.0462397		Method Modifications:				1477	1.00064	0.00653829	1577
1479	1.01036	0.0322224	1579	1479	1.00183	0.0215671		1479	0.992362	0.0154907		1479	0.884711	0.0226778		1479	0.68247	0.0340837		PMT Volts Changed: 7/1/2010 6:29:06 PM				1479	0.996421	0.0255147	1579
1481	1.00399	0.00778995	1581	1481	1.01366	0.01035		1481	0.988935	0.0177511		1481	0.867784	0.0245814		1481	0.699359	0.0271241		Cell Changer Changed: 7/1/2010 6:29:06 PM				1481	0.988097	0.022315	1581
1483	1.00357	0.00973916	1583	1483	0.995957	0.0148195		1483	0.986137	0.03084		1483	0.87844	0.0196958		1483	0.692372	0.0239634		Cell4 Changed: 7/1/2010 6:29:06 PM				1483	0.997146	0.0204158	1583
1485	0.998046	0.00274633	1585	1485	0.994427	0.0110712		1485	0.996277	0.0291195		1485	0.879181	0.0154362		1485	0.696506	0.0308967		Auto Temp Setting Changed: 7/1/2010 6:29:06 PM				1485	0.992662	0.00427335	1585
1487	1.0022	0.017772	1587	1487	0.999489	0.00846517		1487	1.00799	0.020047		1487	0.884526	0.0129291		1487	0.692209	0.0360759		Monitoring device: Changed: 7/1/2010 6:29:06 PM				1487	0.996395	0.0163401	1587
1489	1.00385	0.0201557	1589	1489	0.991761	0.0127669		1489	0.972164	0.0177375		1489	0.881541	0.0173703		1489	0.703517	0.0456762		Block Temp Changed: 7/1/2010 6:29:06 PM				1489	1.0013	0.0262909	1589
1491	1.00418	0.0188565	1591	1491	0.993493	0.0155353		1491	0.986241	0.0328157		1491	0.885657	0.00135992		1491	0.69992	0.0186652		Block (°C): Changed: 7/1/2010 6:29:06 PM				1491	0.999245	0.00808797	1591
1493	0.99376	0.0104498	1593	1493	1.01046	0.0164555		1493	0.998895	0.00951233		1493	0.879037	0.0270115		1493	0.686996	0.0385829		Excitation Wavelength Changed: 7/1/2010 6:29:07 PM				1493	0.979779	0.0168382	1593
1495	0.996765	0.0258129	1595	1495	1.00348	0.0149145		1495	0.98714	0.0267517		1495	0.879805	0.0161859		1495	0.706245	0.0373486		Emission Wavelength Changed: 7/1/2010 6:29:07 PM				1495	0.995597	0.0103154	1595
1497	1.00783	0.0118741	1597	1497	1.0067	0.0115095		1497	0.990867	0.00938524		1497	0.881132	0.0162068		1497	0.714842	0.0380504		Em. Slit Width (nm): Changed: 7/1/2010 6:29:07 PM				1497	0.995931	0.00545346	1597
1499	1.0055	0.0220267	1599	1499	1.00698	0.0145512		1499	0.999352	0.0201		1499	0.895207	0.0163211		1499	0.705986	0.0403656		X mode Changed: 7/1/2010 6:29:07 PM				1499	1.02001	0.00515017	1599
1501	1.01913	0.00826228	1601	1501	0.98778	0.0100987		1501	0.989434	0.0242688		1501	0.884975	0.0274848		1501	0.704298	0.0182443		Ave. time (s): Changed: 7/1/2010 6:29:07 PM				1501	1.01184	0.0028754	1601
1503	1.007	0.0166917	1603	1503	1.01387	0.00723448		1503	0.992599	0.0286581		1503	0.886732	0.0150333		1503	0.698479	0.0463402		Stop Time 1 Changed: 7/1/2010 6:29:07 PM				1503	0.997713	0.0152946	1603
1505	1.00517	0.014542	1605	1505	1.00975	0.0140005		1505	0.971444	0.00932195		1505	0.905484	0.0191253		1505	0.704662	0.0396249		Emission PMT (V): Changed: 7/1/2010 6:29:07 PM				1505	1.00599	0.00694605	1605
1507	1.00008	0.00897566	1607	1507	1.00125	0.0170645		1507	0.981914	0.0221868		1507	0.895	0.0146472		1507	0.71545	0.0325576		Ave. time (s): Changed: 7/1/2010 6:29:27 PM				1507	1.00789	0.00641469	1607
1509	1.01058	0.013464	1609	1509	1.01938	0.0237963		1509	1.00517	0.0142952		1509	0.895194	0.0135507		1509	0.718071	0.0264234		Current Method Changed: 2/17/2011 12:12:02 PM				1509	1.01372	0.0132453	1609
1511	1.00397	0.010977	1611	1511	1.00514	0.0144101		1511	0.990245	0.0365041		1511	0.888631	0.0318804		1511	0.702574	0.0156766		Ave. time (s): Changed: 2/17/2011 12:55:06 PM				1511	1.01888	0.00735647	1611
1513	0.999562	0.0140496	1613	1513	0.99228	0.0213936		1513	1.00423	0.0078734		1513	0.890739	0.0100375		1513	0.724985	0.0403581		Stop Time 1 Changed: 2/17/2011 12:55:06 PM				1513	0.997729	0.00272041	1613
1515	1.0067	0.0147812	1615	1515	0.999884	0.0137376		1515	0.985232	0.00514312		1515	0.889581	0.0169194		1515	0.728256	0.0207563		Sample4 Changed: 2/17/2011 12:56:35 PM				1515	0.993834	0.0218758	1615
1517	1.01998	0.0237642	1617	1517	1.00375	0.0123362		1517	0.985026	0.0413851		1517	0.898172	0.0156005		1517	0.715935	0.0324994		Ave. time (s): Changed: 2/17/2011 2:51:29 PM				1517	0.997257	0.018841	1617
1519	0.986995	0.0248409	1619	1519	0.995321	0.0181721		1519	0.988643	0.0170805		1519	0.895029	0.0151548		1519	0.718527	0.0514536		Sample4 Changed: 2/17/2011 3:09:37 PM				1519	0.997216	0.012883	1619
1521	0.985986	0.0121653	1621	1521	1.00642	0.0133497		1521	0.992664	0.00953632		1521	0.903565	0.0228028		1521	0.713256	0.0436827		Sample4 Changed: 10/18/2011 5:15:57 PM				1521	1.01187	0.00566796	1621
1523	1.00002	0.0122466	1623	1523	1.01212	0.0107395		1523	0.991972	0.0270097		1523	0.905357	0.00810545		1523	0.705846	0.0259315		Sample4 Changed: 10/18/2011 5:55:51 PM				1523	0.990375	0.011466	1623
1525	1.00182	0.0118818	1625	1525	1.02045	0.0152215		1525	0.99561	0.0234089		1525	0.907675	0.0148239		1525	0.729041	0.0383168		Current Method Changed: 9/22/2022 2:15:26 PM				1525	0.984158	0.0233681	1625
1527	0.975274	0.00584583	1627	1527	1.00802	0.00378166		1527	1.00601	0.0264159		1527	0.889973	0.00371734		1527	0.717212	0.0348203		Auto Temp Setting Changed: 9/22/2022 2:16:26 PM				1527	1.00297	0.0178471	1627
1529	0.996333	0.0129259	1629	1529	0.996496	0.0198073		1529	0.998732	0.0079743		1529	0.882969	0.000878473		1529	0.712829	0.0324468		Block (°C): Changed: 9/22/2022 2:16:26 PM				1529	0.989221	0.00780995	1629
1531	1.01317	0.0205242	1631	1531	1.00915	0.0158504		1531	0.975286	0.0153766		1531	0.902902	0.0314502		1531	0.730878	0.0432604		Ave. time (s): Changed: 9/22/2022 2:16:26 PM				1531	1.00173	0.0247809	1631
1533	1.00953	0.0231027	1633	1533	1.00245	0.0124546		1533	0.994099	0.0186175		1533	0.906766	0.0158995		1533	0.750086	0.0102716		Sample4 Changed: 9/22/2022 2:21:50 PM				1533	0.993643	0.0123835	1633
1535	1.00067	0.0161566	1635	1535	1.00086	0.031404		1535	0.999475	0.00161702		1535	0.909034	0.0222305		1535	0.732524	0.0341943		Ave. time (s): Changed: 9/22/2022 2:58:26 PM				1535	0.998267	0.0128336	1635
1537	1.01123	0.0183372	1637	1537	1.01414	0.0104452		1537	0.983516	0.0217457		1537	0.900478	0.00612097		1537	0.739519	0.0387097		Sample4 Changed: 9/22/2022 2:58:43 PM				1537	1.00285	0.0283626	1637
1539	1.00373	0.00750623	1639	1539	1.00414	0.00903218		1539	0.9949	0.0309779		1539	0.912877	0.0204834		1539	0.728978	0.0227319		Ave. time (s): Changed: 9/27/2022 12:08:08 PM				1539	1.00459	0.014633	1639
1541	0.999452	0.01055	1641	1541	1.01071	0.0139917		1541	0.983991	0.0149988		1541	0.919314	0.0161001		1541	0.737985	0.00327943		Sample4 Changed: 9/27/2022 12:40:17 PM				1541	0.987181	0.0238699	1641
1543	1.01167	0.0165597	1643	1543	0.998101	0.0122462		1543	0.989037	0.0107327		1543	0.897303	0.0232957		1543	0.732179	0.030811		Stop Time 1 Changed: 9/27/2022 3:29:18 PM				1543	1.00372	0.0106707	1643
1545	1.00611	0.00991149	1645	1545	1.00224	0.0108969		1545	0.995901	0.0205593		1545	0.91358	0.00471371		1545	0.734248	0.0310865		Ave. time (s): Changed: 10/13/2022 4:31:06 PM				1545	1.0015	0.0125424	1645
1547	1.01606	0.0125593	1647	1547	1.00745	0.0217547		1547	0.989937	0.0307128		1547	0.914868	0.00918124		1547	0.73735	0.0218912		Ave. time (s): Changed: 10/13/2022 4:54:21 PM				1547	1.0027	0.0245784	1647
1549	0.99237	0.00656712	1649	1549	0.996374	0.0112308		1549	0.99182	0.00729293		1549	0.907213	0.0114904		1549	0.740928	0.034682		Ave. time (s): Changed: 10/13/2022 5:14:51 PM				1549	0.996437	0.0389164	1649
1551	1.00192	0.0231014	1651	1551	1.00658	0.00971855		1551	0.985595	0.0118449		1551	0.926575	0.017661		1551	0.734885	0.0407416		Sample4 Changed: 1/16/2023 10:45:03 AM				1551	1.00448	0.0118421	1651
1553	1.00421	0.0135196	1653	1553	0.998983	0.00425281		1553	0.986151	0.0307676		1553	0.913256	0.0141793		1553	0.749547	0.0344134		X mode Changed: 4/20/2023 2:45:01 PM				1553	0.999068	0.002076	1653
1555	0.996731	0.0204896	1655	1555	1.01506	0.00929655		1555	0.988307	0.0164158		1555	0.905229	0.0136721		1555	0.745563	0.0420757		Stop Time 1 Changed: 4/20/2023 2:45:01 PM				1555	0.993169	0.0188394	1655
1557	1.01127	0.00793725	1657	1557	0.997849	0.00886538		1557	0.997142	0.0185043		1557	0.915585	0.00699547		1557	0.745457	0.0409343		Sample4 Changed: 12/15/2023 1:48:04 PM				1557	0.98281	0.0166326	1657
1559	1.00413	0.0238157	1659	1559	1.00843	0.00524587		1559	0.999718	0.0153481		1559	0.91618	0.0202873		1559	0.732805	0.018162		X mode Changed: 12/15/2023 2:09:08 PM				1559	0.991719	0.00802233	1659
1561	1.00452	0.0109482	1661	1561	1.00021	0.0164078		1561	1.00717	0.0342788		1561	0.913053	0.0112558		1561	0.743051	0.0443869		Stop Time 1 Changed: 12/15/2023 2:09:08 PM				1561	0.992348	0.00342123	1661
1563	1.00703	0.0338134	1663	1563	1.00225	0.00826907		1563	1.00343	0.019495		1563	0.908303	0.0176515		1563	0.753373	0.0422532		Ave. time (s): Changed: 12/15/2023 3:52:08 PM				1563	1.00816	0.0125415	1663
1565	0.988911	0.007247	1665	1565	1.01636	0.00935396		1565	0.993768	0.0160456		1565	0.916363	0.0278525		1565	0.744307	0.03509		Y max Changed: 5/20/2024 4:43:21 PM				1565	1.00805	0.0191097	1665
1567	1.0079	0.0137718	1667	1567	1.00879	0.0164772		1567	1.00733	0.0222184		1567	0.914552	0.0254146		1567	0.751668	0.039028		End Method Modifications				1567	1.00043	0.0342782	1667
1569	0.999139	0.0104412	1669	1569	1.0053	0.015234		1569	0.994412	0.00330164		1569	0.901753	0.0198756		1569	0.756682	0.0369482						1569	1.00216	0.0127231	1669
1571	1.00561	0.0184269	1671	1571	0.994826	0.0154986		1571	0.994275	0.0241577		1571	0.92467	0.0227943		1571	0.756171	0.0389569						1571	1.00852	0.0185481	1671
1573	1.0089	0.0053816	1673	1573	1.0033	0.0250086		1573	1.01434	0.0112036		1573	0.936491	0.00998207		1573	0.750894	0.0175492						1573	0.980465	0.0104015	1673
1575	0.992335	0.0148811	1675	1575	0.993207	0.0143852		1575	1.00575	0.0228958		1575	0.916048	0.00975043		1575	0.759574	0.0223287						1575	0.986669	0.0167627	1675
1577	1.0059	0.0339918	1677	1577	0.995484	0.0161632		1577	1.01105	0.0089471		1577	0.905019	0.0235422		1577	0.748334	0.043455						1577	0.984779	0.00611801	1677
1579	0.999598	0.00555471	1679	1579	1.00727	0.0305818		1579	0.999392	0.0451686		1579	0.918546	0.0107149		1579	0.749015	0.0435043						1579	1.00983	0.0199059	1679
1581	1.00215	0.00593714	1681	1581	1.00539	0.020927		1581	1.00872	0.0340816		1581	0.944632	0.0149028		1581	0.759217	0.0225074						1581	1.00121	0.00238418	1681
1583	1.0015	0.0141466	1683	1583	1.00626	0.0134928		1583	0.981488	0.00875972		1583	0.916566	0.0181629		1583	0.774376	0.0318383						1583	1.00599	0.00645533	1683
1585	1.01097	0.000838606	1685	1585	1.01487	0.00545597		1585	1.01183	0.0156783		1585	0.925247	0.0167003		1585	0.7583	0.0376674						1585	1.00935	0.0161382	1685
1587	0.993891	0.0114148	1687	1587	0.98937	0.01225		1587	0.988277	0.0198812		1587	0.933062	0.0276648		1587	0.772628	0.0296872						1587	0.992522	0.0175222	1687
1589	1.01771	0.0165144	1689	1589	1.01764	0.0144681		1589	1.0063	0.015365		1589	0.918855	0.0193344		1589	0.759227	0.00776381						1589	0.992292	0.0105334	1689
1591	0.99414	0.0173124	1691	1591	1.02233	0.00976223		1591	1.01285	0.0209401		1591	0.933853	0.0196951		1591	0.746258	0.00950389						1591	0.986119	0.00779989	1691
1593	1.00672	0.0166236	1693	1593	0.997475	0.0262465		1593	0.994994	0.0276862		1593	0.938875	0.0302695		1593	0.768429	0.0278356						1593	1.01319	0.0207142	1693
1595	0.999147	0.018133	1695	1595	1.00317	0.0112251		1595	1.00086	0.0225947		1595	0.929421	0.00732185		1595	0.768465	0.0163357						1595	0.981172	0.0170885	1695
1597	0.988293	0.0123067	1697	1597	1.01254	0.00807807		1597	1.00502	0.0169909		1597	0.922135	0.0214619		1597	0.767539	0.0540175						1597	0.989088	0.00665116	1697
1599	1.00419	0.00495937	1699	1599	1.00432	0.0137274		1599	0.997337	0.0255028		1599	0.924158	0.0102268		1599	0.781835	0.0201223						1599	1.00394	0.0222433	1699
1601	0.998653	0.0170532	1701	1601	0.988818	0.0133187		1601	1.00767	0.0454656		1601	0.957388	0.0137694		1601	0.774618	0.00494482						1601	1.00137	0.0181603	1701
1603	0.992345	0.0181902	1703	1603	1.00803	0.0160584		1603	1.00826	0.00984194		1603	0.925489	0.0111779		1603	0.79037	0.0349087						1603	0.985247	0.018815	1703
1605	0.994283	0.00841642	1705	1605	1.0002	0.00962122		1605	1.00827	0.0120645		1605	0.939742	0.0136698		1605	0.794328	0.0171954						1605	0.98167	0.0238397	1705
1607	1.00386	0.0223442	1707	1607	1.01753	0.0177317		1607	1.00674	0.022631		1607	0.930998	0.00451048		1607	0.771127	0.0282358						1607	1.00602	0.024415	1707
1609	0.997253	0.00643755	1709	1609	1.00294	0.0110878		1609	0.998707	0.027085		1609	0.938336	0.0164127		1609	0.775786	0.0400219						1609	0.995827	0.00456014	1709
1611	1.00151	0.0205703	1711	1611	1.00246	0.00732536		1611	1.00441	0.00153109		1611	0.955047	0.00700512		1611	0.777644	0.023226						1611	0.996685	0.0159383	1711
1613	1.00798	0.0153441	1713	1613	1.00556	0.00475921		1613	0.999028	0.00431238		1613	0.945911	0.0247611		1613	0.781333	0.0357246						1613	1.01219	0.0144812	1713
1615	0.999865	0.00875581	1715	1615	1.00543	0.00568312		1615	0.99591	0.0225661		1615	0.928799	0.0146868		1615	0.803687	0.0408575						1615	1.01305	0.00341754	1715
1617	0.995003	0.024832	1717	1617	1.01535	0.0173723		1617	1.01111	0.0166937		1617	0.928515	0.0220742		1617	0.779706	0.0123957						1617	0.990334	0.0116932	1717
1619	1.00564	0.0127263	1719	1619	1.00669	0.00819817		1619	1.01812	0.0172707		1619	0.920531	0.0150943		1619	0.77705	0.0195508						1619	0.98916	0.0220027	1719
1621	1.00276	0.0256605	1721	1621	1.01015	0.0222268		1621	1.016	0.0397453		1621	0.93371	0.0176274		1621	0.783158	0.0380706						1621	1.01139	0.0145942	1721
1623	0.998222	0.0236489	1723	1623	1.01388	0.0137041		1623	1.00479	0.0198276		1623	0.952757	0.0172286		1623	0.776905	0.0205906						1623	1.0124	0.0134712	1723
1625	1.00534	0.00885691	1725	1625	1.00574	0.0272178		1625	1.00239	0.0223896		1625	0.935292	0.0143413		1625	0.794993	0.00756177						1625	1.00237	0.0196841	1725
1627	1.00881	0.0117643	1727	1627	1.00202	0.0189439		1627	1.00892	0.0305596		1627	0.944237	0.029492		1627	0.785946	0.0280797						1627	0.991457	0.0139295	1727
1629	0.992282	0.0241553	1729	1629	1.01349	0.0121641		1629	1.00476	0.0120847		1629	0.936213	0.0078232		1629	0.811708	0.030652						1629	0.988285	0.018108	1729
1631	1.00268	0.00685856	1731	1631	1.01144	0.0136058		1631	1.01488	0.0255119		1631	0.933528	0.0173655		1631	0.804606	0.0390487						1631	0.98818	0.00632354	1731
1633	1.00353	0.014692	1733	1633	1.01069	0.0137183		1633	1.0049	0.00492161		1633	0.940981	0.016189		1633	0.807388	0.0328519						1633	1.01783	0.0168179	1733
1635	1.0004	0.0206627	1735	1635	0.996904	0.00721054		1635	1.01777	0.0300677		1635	0.942251	0.0149691		1635	0.775713	0.0210965						1635	1.00323	0.0101825	1735
1637	1.001	0.020514	1737	1637	1.0078	0.0186316		1637	0.997191	0.010744		1637	0.938058	0.00545463		1637	0.791859	0.0297243						1637	1.01028	0.00963216	1737
1639	0.987049	0.00862124	1739	1639	0.998021	0.0272893		1639	1.01492	0.0118353		1639	0.923034	0.0167298		1639	0.790983	0.0189002						1639	0.994268	0.0117353	1739
1641	0.992864	0.0217898	1741	1641	1.00505	0.0141435		1641	1.00168	0.0150513		1641	0.930962	0.0064066		1641	0.803592	0.0246476						1641	0.987144	0.0189208	1741
1643	0.98922	0.0157518	1743	1643	1.00967	0.0230051		1643	1.01742	0.0085253		1643	0.948904	0.00915811		1643	0.803153	0.0276259						1643	1.02025	0.0311038	1743
1645	1.00936	0.0223051	1745	1645	1.00929	0.0226671		1645	1.01618	0.0278719		1645	0.953282	0.0182471		1645	0.788681	0.0215674						1645	0.995446	0.0216049	1745
1647	0.988546	0.0167898	1747	1647	0.996139	0.018746		1647	1.02002	0.0107361		1647	0.963495	0.00775788		1647	0.790158	0.0145844						1647	0.993752	0.0109069	1747
1649	1.01278	0.0102689	1749	1649	1.01225	0.0202172		1649	1.00618	0.0178704		1649	0.939122	0.00706432		1649	0.804276	0.0189568						1649	0.977083	0.0242742	1749
1651	0.999556	0.0142944	1751	1651	1.00354	0.0180269		1651	1.00536	0.0277959		1651	0.950144	0.0132728		1651	0.807801	0.0203147						1651	0.998462	0.00331269	1751
1653	0.997972	0.0197195	1753	1653	1.00926	0.00844232		1653	1.01738	0.00422181		1653	0.944123	0.019412		1653	0.811475	0.0417966						1653	0.996412	0.0100565	1753
1655	1.00484	0.00832613	1755	1655	1.00185	0.0120214		1655	0.993384	0.0158123		1655	0.952248	0.0222451		1655	0.79707	0.0521831						1655	1.01865	0.0219842	1755
1657	1.01367	0.0223064	1757	1657	0.996156	0.0182341		1657	0.998328	0.00884549		1657	0.942496	0.021624		1657	0.804109	0.0312765						1657	1.00383	0.0127522	1757
1659	1.00581	0.0345987	1759	1659	1.01232	0.0229951		1659	1.02083	0.0127716		1659	0.950233	0.0088481		1659	0.797724	0.024711						1659	0.996357	0.0124791	1759
1661	1.01161	0.0246881	1761	1661	1.00794	0.0114371		1661	1.03374	0.0142648		1661	0.959035	0.0113103		1661	0.798569	0.028544						1661	0.994489	0.0154488	1761
1663	1.01433	0.0143555	1763	1663	1.01094	0.018905		1663	1.01421	0.0283498		1663	0.941176	0.00735889		1663	0.804929	0.0225668						1663	0.988596	0.0353365	1763
1665	0.99748	0.0153655	1765	1665	1.00523	0.0157385		1665	1.008	0.0155759		1665	0.952669	0.0041259		1665	0.806109	0.00874828						1665	1.00206	0.0141996	1765
1667	1.00479	0.0048795	1767	1667	0.995789	0.0124108		1667	0.998033	0.0222939		1667	0.958064	0.0185727		1667	0.815352	0.017968						1667	0.997149	0.0120426	1767
1669	1.01591	0.0184146	1769	1669	0.996894	0.0147256		1669	0.996535	0.0227573		1669	0.955651	0.0144894		1669	0.804059	0.0415878						1669	0.987344	0.00928864	1769
1671	1.00175	0.0222303	1771	1671	1.0107	0.0155397		1671	1.01194	0.0232116		1671	0.943672	0.00850192		1671	0.80705	0.0168708						1671	0.999677	0.0101978	1771
1673	0.995946	0.0127605	1773	1673	1.00655	0.0202936		1673	1.00263	0.0090933		1673	0.957699	0.0214227		1673	0.806658	0.008085						1673	1.01523	0.0300002	1773
1675	0.988058	0.00635342	1775	1675	0.994867	0.0289744		1675	1.0077	0.0105623		1675	0.96747	0.0221131		1675	0.825944	0.0358495						1675	0.993257	0.0120865	1775
1677	0.993442	0.0165013	1777	1677	0.995057	0.0055103		1677	0.99981	0.0285439		1677	0.96254	0.0119099		1677	0.822431	0.0122564						1677	0.987975	0.00969997	1777
1679	1.00015	0.0243199	1779	1679	1.00363	0.00803881		1679	1.01329	0.0148568		1679	0.9658	0.00363402		1679	0.816238	0.0128325						1679	0.980771	0.00645151	1779
1681	0.990844	0.0225342	1781	1681	0.996076	0.0133701		1681	1.01889	0.0222936		1681	0.949964	0.0231403		1681	0.817461	0.0221272						1681	0.986357	0.0192253	1781
1683	1.00547	0.00282778	1783	1683	0.996273	0.021229		1683	1.01714	0.0170117		1683	0.974906	0.0169401		1683	0.830754	0.0207893						1683	0.998107	0.00866649	1783
1685	1.00176	0.00699464	1785	1685	1.01528	0.00776989		1685	1.01789	0.0245056		1685	0.96543	0.0097502		1685	0.823112	0.0126248						1685	1.01564	0.0135119	1785
1687	1.00255	0.0153019	1787	1687	1.01479	0.0163539		1687	0.998577	0.00539035		1687	0.948973	0.0084265		1687	0.818126	0.0309237						1687	1.01598	0.0152814	1787
1689	1.00579	0.0169296	1789	1689	1.00461	0.0110825		1689	0.994909	0.0253601		1689	0.956686	0.0113954		1689	0.82619	0.0245167						1689	1.00205	0.0073744	1789
1691	1.02197	0.0220377	1791	1691	1.00966	0.00695813		1691	1.01597	0.0299454		1691	0.961766	0.00938215		1691	0.827544	0.0221465						1691	1.01811	0.0106072	1791
1693	0.998874	0.0101096	1793	1693	1.01012	0.00963343		1693	1.00225	0.0167724		1693	0.95919	0.0144693		1693	0.828492	0.0429852						1693	1.00132	0.0252384	1793
1695	1.00109	0.0140697	1795	1695	1.00891	0.0145974		1695	1.0078	0.00715489		1695	0.960043	0.0125086		1695	0.833563	0.0131523						1695	0.984293	0.0175402	1795
1697	1.00565	0.0133037	1797	1697	1.00455	0.0194943		1697	1.01	0.0115843		1697	0.961104	0.0138111		1697	0.824056	0.0160958						1697	0.995966	0.0182615	1797
1699	0.99331	0.0118282	1799	1699	1.00022	0.00981182		1699	1.0076	0.0553287		1699	0.956392	0.0199306		1699	0.828024	0.0221565						1699	1.00539	0.0223098	1799
1701	1.00407	0.0264799	1801	1701	0.992112	0.0100398		1701	1.01389	0.00936056		1701	0.961043	0.012441		1701	0.844624	0.0315446						1701	0.996587	0.0072892	1801
1703	1.0104	0.014863	1803	1703	1.01998	0.0126315		1703	1.0111	0.0236597		1703	0.95885	0.0351866		1703	0.831154	0.0419247						1703	1.00199	0.0292997	1803
1705	1.0046	0.00292797	1805	1705	1.005	0.0106231		1705	1.01055	0.00343564		1705	0.960786	0.0175083		1705	0.820188	0.0352589						1705	0.997757	0.00940495	1805
1707	0.996892	0.0188378	1807	1707	0.993591	0.0133396		1707	1.02113	0.0373099		1707	0.96663	0.00975628		1707	0.836845	0.0385841						1707	1.00669	0.00930256	1807
1709	1.00155	0.0152823	1809	1709	1.01014	0.0214558		1709	1.01576	0.00667673		1709	0.95681	0.00764286		1709	0.825454	0.0171087						1709	1.00656	0.02916	1809
1711	1.00063	0.0135352	1811	1711	1.00939	0.0172677		1711	0.992997	0.0225321		1711	0.985565	0.0316766		1711	0.83773	0.0253249						1711	1.00209	0.0191188	1811
1713	1.00446	0.0128496	1813	1713	0.994687	0.00684522		1713	1.0021	0.00461636		1713	0.964739	0.0366837		1713	0.82808	0.0430847						1713	0.989093	0.0143599	1813
1715	1.01134	0.0217307	1815	1715	0.998269	0.0139027		1715	1.01597	0.0161646		1715	0.968331	0.00547053		1715	0.835241	0.0175074						1715	1.00675	0.00461127	1815
1717	0.996913	0.00864358	1817	1717	0.995092	0.0240435		1717	1.02017	0.0267996		1717	0.970931	0.0046841		1717	0.841083	0.0233451						1717	1.00556	0.0140338	1817
1719	1.00164	0.0223822	1819	1719	1.00177	0.00979757		1719	1.00475	0.0312789		1719	0.983195	0.0129703		1719	0.855519	0.0436766						1719	0.988206	0.0177781	1819
1721	0.997575	0.0171845	1821	1721	0.987354	0.0140144		1721	1.0155	0.0191654		1721	0.956822	0.0198014		1721	0.842064	0.0345054						1721	0.996444	0.00974861	1821
1723	1.00229	0.0149961	1823	1723	0.992196	0.0140957		1723	1.02042	0.00791433		1723	0.97409	0.00802295		1723	0.830143	0.0110246						1723	1.00298	0.0381657	1823
1725	0.989495	0.00976544	1825	1725	1.00359	0.0121858		1725	1.0145	0.0125715		1725	0.960994	0.0124108		1725	0.85911	0.0292829						1725	0.999008	0.0303237	1825
1727	0.996814	0.0317886	1827	1727	1.00076	0.00429136		1727	1.01164	0.0165344		1727	0.967921	0.0119766		1727	0.841681	0.0367892						1727	1.00519	0.0322431	1827
1729	0.984115	0.0292533	1829	1729	0.99824	0.0327068		1729	0.993033	0.0156232		1729	0.975442	0.0128063		1729	0.841843	0.0303395						1729	1.00742	0.0247395	1829
1731	1.00962	0.00718135	1831	1731	1.00599	0.0218697		1731	1.01933	0.0201755		1731	0.964301	0.0211941		1731	0.860512	0.011423						1731	1.0072	0.0167234	1831
1733	0.999926	0.0133015	1833	1733	0.996457	0.0246395		1733	1.01151	0.0295067		1733	0.965823	0.0235782		1733	0.849397	0.0398855						1733	1.01085	0.00964967	1833
1735	1.00233	0.0103528	1835	1735	1.01648	0.0209048		1735	1.01812	0.00241172		1735	0.950718	0.0137792		1735	0.877884	0.0224637						1735	1.00879	0.0248643	1835
1737	0.992976	0.0226069	1837	1737	1.00639	0.0175405		1737	1.01039	0.0286029		1737	0.963059	0.0176481		1737	0.839534	0.0175951						1737	0.99561	0.0299887	1837
1739	1.00281	0.00936311	1839	1739	1.01155	0.0156709		1739	1.02384	0.0168584		1739	0.964745	0.0123196		1739	0.857367	0.0213002						1739	1.005	0.0115173	1839
1741	0.995952	0.0173746	1841	1741	1.00244	0.0148574		1741	1.02586	0.0225194		1741	0.998355	0.00958829		1741	0.851044	0.0286078						1741	1.00022	0.0349805	1841
1743	1.00296	0.0227894	1843	1743	1.00044	0.0269389		1743	1.00701	0.0310361		1743	0.983266	0.00710086		1743	0.859078	0.0228331						1743	1.01218	0.0111713	1843
1745	1.00883	0.00749462	1845	1745	1.00057	0.0200002		1745	1.01283	0.0271329		1745	0.977111	0.0126526		1745	0.858881	0.0154626						1745	1.01497	0.00513024	1845
1747	1.00709	0.0112771	1847	1747	1.00649	0.0110133		1747	1.00897	0.00681836		1747	0.971882	0.0131465		1747	0.856285	0.0199336						1747	0.996005	0.0175959	1847
1749	0.99643	0.0172796	1849	1749	0.99298	0.0196611		1749	1.03015	0.0152649		1749	0.981111	0.0212615		1749	0.850021	0.0260366						1749	1.01619	0.0109669	1849
1751	0.99325	0.0120189	1851	1751	0.990922	0.00680259		1751	1.00585	0.0146218		1751	0.946	0.0191282		1751	0.859194	0.014903						1751	1.01564	0.000260009	1851
1753	1.00458	0.0157565	1853	1753	1.00679	0.0104008		1753	0.99943	0.0212939		1753	0.97236	0.00301926		1753	0.871152	0.014408						1753	1.01224	0.0208676	1853
1755	1.00207	0.0175095	1855	1755	1.0079	0.00933705		1755	1.02013	0.0217706		1755	0.97142	0.0174599		1755	0.852671	0.0249164						1755	1.00493	0.0114996	1855
1757	1.00076	0.0125216	1857	1757	1.00455	0.0203013		1757	1.00819	0.00907275		1757	0.976708	0.0174048		1757	0.866627	0.0113598						1757	0.996185	0.0124375	1857
1759	1.00273	0.0101003	1859	1759	1.00926	0.016177		1759	1.00749	0.0148199		1759	0.977294	0.0196234		1759	0.867685	0.029198						1759	1.01494	0.039896	1859
1761	0.997043	0.0105351	1861	1761	1.00676	0.00948046		1761	1.01225	0.0191803		1761	0.975161	0.020745		1761	0.85716	0.0345017						1761	0.995071	0.00215211	1861
1763	1.00199	0.00768975	1863	1763	1.0138	0.0158693		1763	1.0077	0.0189234		1763	0.97017	0.018765		1763	0.861861	0.0279579						1763	1.00707	0.010871	1863
1765	1.01192	0.01504	1865	1765	1.0068	0.0134899		1765	1.00761	0.0346785		1765	0.986576	0.0197735		1765	0.861223	0.0228806						1765	1.00086	0.0271121	1865
1767	0.990574	0.0145544	1867	1767	0.989885	0.0258379		1767	1.01797	0.0199653		1767	0.980134	0.0156044		1767	0.876123	0.0410936						1767	1.01208	0.0135239	1867
1769	1.00277	0.00381844	1869	1769	1.00546	0.0256637		1769	0.993041	0.0154068		1769	0.982276	0.00435172		1769	0.872446	0.0181135						1769	1.01462	0.0021495	1869
1771	0.999926	0.010984	1871	1771	1.00893	0.0259859		1771	1.04086	0.0192778		1771	0.967388	0.0136801		1771	0.866429	0.0251843						1771	1.00853	0.0273254	1871
1773	0.994598	0.0118566	1873	1773	1.01045	0.0171254		1773	1.01417	0.0177212		1773	0.975084	0.0264219		1773	0.876441	0.015822						1773	0.999838	0.01697	1873
1775	1.01751	0.0300019	1875	1775	1.01227	0.0181267		1775	1.00251	0.0113854		1775	0.989431	0.0186863		1775	0.869235	0.0239476						1775	0.993599	0.00748078	1875
1777	0.998645	0.0149491	1877	1777	0.99626	0.0187663		1777	0.996079	0.00495452		1777	0.97735	0.012713		1777	0.854604	0.0303824						1777	0.99743	0.024633	1877
1779	0.995319	0.00874751	1879	1779	1.00804	0.00847614		1779	1.02318	0.0195022		1779	0.983537	0.00609936		1779	0.874807	0.0315243						1779	0.997212	0.0288833	1879
1781	0.990791	0.00597464	1881	1781	1.00665	0.00462696		1781	1.00156	0.0143391		1781	0.973629	0.0112891		1781	0.877069	0.0190573						1781	1.01958	0.0152001	1881
1783	1.00118	0.0125025	1883	1783	0.993374	0.0127214		1783	1.02426	0.0042977		1783	0.983469	0.0127563		1783	0.874442	0.0272322						1783	0.992651	0.0044666	1883
1785	1.00329	0.031071	1885	1785	1.00701	0.0277286		1785	1.00738	0.0115194		1785	0.989773	0.0161936		1785	0.888183	0.0213915						1785	1.00959	0.0247556	1885
1787	1.00411	0.0297239	1887	1787	0.997558	0.00883558		1787	0.991706	0.0101798		1787	1.00011	0.0401011		1787	0.882323	0.0457266						1787	1.00571	0.011563	1887
1789	0.99234	0.00780696	1889	1789	0.995937	0.0238218		1789	1.01233	0.0150994		1789	0.98594	0.0466642		1789	0.882689	0.0366952						1789	0.991134	0.00909359	1889
1791	0.993738	0.0184741	1891	1791	1.00935	0.00765324		1791	1.00571	0.0179582		1791	0.963362	0.0223302		1791	0.862107	0.0195364						1791	0.987339	0.00820813	1891
1793	1.01523	0.0140223	1893	1793	0.999579	0.014367		1793	0.998729	0.00871607		1793	0.963687	0.00804957		1793	0.873728	0.00731677						1793	1.01146	0.0248679	1893
1795	1.00486	0.0102714	1895	1795	1.00602	0.0162612		1795	1.00158	0.00753311		1795	0.979466	0.0337385		1795	0.880218	0.0267344						1795	1.00844	0.0339114	1895
1797	1.00697	0.0137596	1897	1797	1.00088	0.0157569		1797	0.995905	0.0069311		1797	0.977028	0.0165806		1797	0.872144	0.0291894						1797	1.00837	0.00905064	1897
1799	1.0012	0.0229041	1899	1799	1.01719	0.00765163		1799	1.01426	0.025469		1799	0.982839	0.0117643		1799	0.889434	0.0309913						1799	0.984314	0.021248	1899
1801	0.996116	0.0107364	1901	1801	1.00242	0.0240858		1801	1.00833	0.0323781		1801	0.985965	0.0088277		1801	0.869025	0.0144353						1801	0.994378	0.01559	1901
1803	1.00712	0.0128734	1903	1803	1.01491	0.0125219		1803	1.00106	0.0126177		1803	0.972655	0.0116165		1803	0.897065	0.00997021						1803	1.00554	0.0129044	1903
1805	1.0126	0.0221087	1905	1805	1.00051	0.0149534		1805	1.0169	0.0328217		1805	0.992045	0.0233618		1805	0.886807	0.0216826						1805	1.0008	0.0201745	1905
1807	1.00208	0.0219682	1907	1807	1.02472	0.0159839		1807	1.00906	0.00669465		1807	0.987463	0.0213147		1807	0.890724	0.0207284						1807	1.01265	0.0131813	1907
1809	1.00216	0.0132265	1909	1809	1.01752	0.0164896		1809	1.0045	0.0358902		1809	0.984874	0.0144257		1809	0.877245	0.013477						1809	0.997236	0.0240219	1909
1811	1.01443	0.0129689	1911	1811	1.0026	0.0183246		1811	0.995942	0.013206		1811	0.992304	0.0120431		1811	0.891469	0.00630496						1811	0.996325	0.0127718	1911
1813	0.997076	0.022744	1913	1813	1.00449	0.00430295		1813	1.0129	0.0261555		1813	0.995205	0.0163919		1813	0.900094	0.0164717						1813	0.992242	0.0178989	1913
1815	0.99968	0.0281277	1915	1815	1.00051	0.00959952		1815	1.01983	0.00726234		1815	0.996263	0.02085		1815	0.879404	0.0374402						1815	1.00809	0.0266967	1915
1817	0.996664	0.018367	1917	1817	0.992313	0.0146329		1817	1.00841	0.0278951		1817	0.989468	0.0172271		1817	0.88004	0.0186477						1817	1.00593	0.00920215	1917
1819	1.00332	0.0154539	1919	1819	1.00009	0.00720131		1819	1.01394	0.0220201		1819	1.0216	0.00190264		1819	0.888982	0.00387677						1819	1.00835	0.00729008	1919
1821	0.986129	0.0229431	1921	1821	1.02869	0.0218473		1821	1.00267	0.00925197		1821	0.968301	0.0215206		1821	0.893764	0.0400271						1821	1.0028	0.0121749	1921
1823	1.00494	0.0139783	1923	1823	1.00445	0.0111248		1823	1.01816	0.0103648		1823	0.98876	0.0299234		1823	0.888152	0.0305548						1823	1.0017	0.0218406	1923
1825	1.00138	0.014732	1925	1825	1.01491	0.00811045		1825	1.00548	0.0140853		1825	1.00063	0.0234995		1825	0.883319	0.0203538						1825	1.00519	0.0278617	1925
1827	0.995083	0.0282038	1927	1827	1.01603	0.00785252		1827	1.0033	0.0104303		1827	0.992109	0.00619558		1827	0.892661	0.0442834						1827	1.00502	0.023265	1927
1829	1.00383	0.0138107	1929	1829	1.00817	0.0174729		1829	1.02241	0.020084		1829	0.991685	0.00754337		1829	0.898936	0.00675048						1829	0.993699	0.0104613	1929
1831	1.0108	0.0174523	1931	1831	0.99582	0.0153335		1831	1.01494	0.0224092		1831	0.978688	0.0106904		1831	0.904094	0.0219765						1831	1.01596	0.0156388	1931
1833	1.0005	0.00670232	1933	1833	1.01202	0.0146449		1833	1.01609	0.00940148		1833	0.99906	0.0324169		1833	0.920751	0.0279655						1833	1.01822	0.0173912	1933
1835	0.996581	0.0157535	1935	1835	1.00876	0.0199405		1835	1.00052	0.0113324		1835	0.990268	0.0403552		1835	0.913143	0.0175315						1835	1.0317	0.00434333	1935
1837	1.01673	0.00983327	1937	1837	1.00843	0.0219522		1837	0.99286	0.00754078		1837	0.992311	0.0109312		1837	0.905134	0.0382695						1837	0.996951	0.012461	1937
1839	1.00797	0.00483667	1939	1839	1.0049	0.0263751		1839	1.01108	0.013119		1839	0.98719	0.0178825		1839	0.907244	0.053509						1839	0.995174	0.0182736	1939
1841	0.999725	0.0150576	1941	1841	1.00866	0.0175134		1841	1.02621	0.0244227		1841	0.984261	0.0104247		1841	0.914693	0.0275207						1841	1.02056	0.0223914	1941
1843	0.991213	0.0175263	1943	1843	1.02033	0.0223818		1843	1.02159	0.00738028		1843	0.995008	0.0114198		1843	0.901072	0.0199404						1843	1.00861	0.0176004	1943
1845	0.993644	0.0291391	1945	1845	1.00317	0.0168434		1845	1.03054	0.0230452		1845	0.98853	0.0222318		1845	0.914195	0.0236986						1845	1.00728	0.0264306	1945
1847	1.00833	0.0243778	1947	1847	1.00919	0.0153794		1847	1.00235	0.0121437		1847	0.986989	0.0143808		1847	0.911213	0.0316901						1847	1.02277	0.00387001	1947
1849	0.998723	0.0158469	1949	1849	1.01275	0.0288077		1849	1.02747	0.0188267		1849	0.998967	0.00349451		1849	0.895241	0.0150126						1849	0.997443	0.02021	1949
1851	1.00405	0.0241405	1951	1851	1.00159	0.0173561		1851	1.00629	0.0172436		1851	1.0068	0.00433846		1851	0.914269	0.0149399						1851	0.981534	0.00468395	1951
1853	0.993412	0.0274078	1953	1853	0.999478	0.015251		1853	1.01302	0.0264631		1853	0.990879	0.00246191		1853	0.911069	0.0299338						1853	1.02086	0.0152456	1953
1855	0.999384	0.014163	1955	1855	1.01562	0.0214928		1855	1.00495	0.0113604		1855	0.994062	0.0127618		1855	0.914456	0.016591						1855	1.02231	0.00135826	1955
1857	1.001	0.0101724	1957	1857	1.01541	0.0153654		1857	0.998327	0.0197276		1857	0.984443	0.0118006		1857	0.886166	0.0222204						1857	0.9895	0.0261196	1957
1859	0.99926	0.0181988	1959	1859	0.998146	0.00773902		1859	1.01949	0.0157444		1859	1.00803	0.0129903		1859	0.91304	0.0225643						1859	0.988482	0.0137518	1959
1861	0.999383	0.00408387	1961	1861	1.00979	0.0197412		1861	1.00932	0.011088		1861	0.986039	0.0183217		1861	0.90445	0.0304678						1861	1.00346	0.0257826	1961
1863	1.01873	0.0252315	1963	1863	1.00866	0.0116632		1863	1.0147	0.0110567		1863	0.988701	0.0138871		1863	0.907369	0.0352038						1863	1.01182	0.0222772	1963
1865	1.01447	0.0102042	1965	1865	0.998802	0.0284291		1865	1.00887	0.00386367		1865	0.997906	0.0158876		1865	0.902669	0.0283405						1865	1.0191	0.0198633	1965
1867	1.00288	0.0287175	1967	1867	1.01523	0.0136658		1867	1.01738	0.0148769		1867	0.974874	0.000614156		1867	0.90529	0.00671462						1867	1.00567	0.00539902	1967
1869	1.00174	0.0186009	1969	1869	1.01957	0.0125083		1869	1.01499	0.0285371		1869	0.996643	0.014281		1869	0.903974	0.023732						1869	0.983207	0.00430619	1969
1871	0.999973	0.0139408	1971	1871	1.01002	0.00524911		1871	1.00918	0.0180563		1871	0.990171	0.0201424		1871	0.896059	0.0122991						1871	0.991699	0.00463314	1971
1873	1.00931	0.0187399	1973	1873	1.00407	0.00757157		1873	1.01527	0.00998859		1873	0.995093	0.0175158		1873	0.91746	0.0301034						1873	1.00743	0.0137727	1973
1875	1.01285	0.0110183	1975	1875	1.00198	0.00810018		1875	0.99823	0.00496659		1875	0.988441	0.0108004		1875	0.89821	0.020997						1875	1.00648	0.01395	1975
1877	0.991946	0.011475	1977	1877	1.00683	0.00778946		1877	1.00721	0.0154637		1877	0.980459	0.0246588		1877	0.910543	0.00523937						1877	1.00715	0.0106626	1977
1879	1.00221	0.0191005	1979	1879	0.995541	0.0246403		1879	1.00025	0.0155739		1879	0.997248	0.0206138		1879	0.913897	0.0220948						1879	1.01379	0.0204511	1979
1881	0.994805	0.0140024	1981	1881	1.01668	0.0131317		1881	1.02756	0.0259096		1881	0.996682	0.00716771		1881	0.908538	0.012714						1881	1.01042	0.0165954	1981
1883	0.998453	0.00958083	1983	1883	0.99049	0.0162775		1883	0.997969	0.00924747		1883	0.981421	0.00620187		1883	0.923567	0.0293781						1883	1.00902	0.0231971	1983
1885	1.00455	0.0166952	1985	1885	0.991708	0.00962285		1885	1.00361	0.00834275		1885	0.994693	0.00689132		1885	0.907583	0.0163269						1885	1.01554	0.0114147	1985
1887	1.00255	0.0190811	1987	1887	1.01174	0.0178888		1887	1.00708	0.00708934		1887	1.01658	0.0230758		1887	0.929297	0.0201836						1887	1.00792	0.00884834	1987
1889	1.009	0.00588913	1989	1889	1.01577	0.00586863		1889	1.00531	0.0213131		1889	0.996013	0.0061074		1889	0.913754	0.0446541						1889	0.998456	0.0129455	1989
1891	1.00481	0.0207445	1991	1891	1.01484	0.0133073		1891	0.999581	0.00578571		1891	1.00339	0.0126061		1891	0.917041	0.033765						1891	1.02235	0.0273049	1991
1893	1.00084	0.0175616	1993	1893	1.0119	0.00419071		1893	0.996843	0.0178756		1893	1.00505	0.0166281		1893	0.920076	0.0282506						1893	0.999826	0.0186525	1993
1895	0.989047	0.00585353	1995	1895	1.01967	0.0111157		1895	1.01794	0.0214571		1895	0.991375	0.011154		1895	0.931466	0.00758132						1895	0.9973	0.0185324	1995
1897	1.00371	0.0187901	1997	1897	1.01873	0.0176439		1897	1.00631	0.0080144		1897	0.99899	0.0118279		1897	0.930046	0.0227662						1897	1.01483	0.0188333	1997
1899	0.996899	0.0123223	1999	1899	0.996872	0.0140695		1899	1.00675	0.0210036		1899	1.00616	0.0204795		1899	0.911682	0.018259						1899	0.997606	0.0220494	1999
1901	1.00284	0.0225975	2001	1901	0.992414	0.0150979		1901	1.02937	0.0165095		1901	0.982381	0.0176781		1901	0.924733	0.0173666						1901	1.02493	0.0363232	2001
1903	0.992312	0.0163122	2003	1903	1.01696	0.0213762		1903	1.01347	0.0162131		1903	0.997375	0.0147216		1903	0.926434	0.0187064						1903	1.00188	0.0164141	2003
1905	0.992216	0.0221837	2005	1905	1.01248	0.00193367		1905	1.0001	0.0199005		1905	0.996838	0.0213406		1905	0.920893	0.016727						1905	1.01632	0.0191279	2005
1907	0.995352	0.0157468	2007	1907	1.01142	0.0154986		1907	1.03716	0.0402302		1907	1.00903	0.00940325		1907	0.928296	0.00520934						1907	1.01546	0.0202999	2007
1909	0.999611	0.0267807	2009	1909	1.00029	0.0184217		1909	1.00584	0.0176263		1909	0.985816	0.0208731		1909	0.922354	0.0161991						1909	1.0244	0.00368958	2009
1911	1.01213	0.0069153	2011	1911	1.00894	0.0188472		1911	1.0014	0.0216356		1911	0.975461	0.0188646		1911	0.935432	0.0279076						1911	1.01666	0.0132162	2011
1913	0.996956	0.0262969	2013	1913	1.00707	0.0225176		1913	1.01211	0.0200191		1913	0.993717	0.0252114		1913	0.922346	0.0272067						1913	1.00578	0.0226008	2013
1915	0.998766	0.018785	2015	1915	1.00084	0.021114		1915	1.00763	0.014806		1915	0.98209	0.00561056		1915	0.931627	0.0321325						1915	1.01377	0.0269457	2015
1917	0.997817	0.00890843	2017	1917	1.00496	0.00699872		1917	1.02934	0.00432674		1917	1.00468	0.0166179		1917	0.917299	0.00514724						1917	1.00724	0.00692371	2017
1919	1.00236	0.0161522	2019	1919	1.00692	0.021017		1919	1.01722	0.0251362		1919	0.999143	0.0234396		1919	0.924719	0.0204295						1919	1.02566	0.0164594	2019
1921	1.01961	0.0239454	2021	1921	1.01804	0.0100708		1921	1.02327	0.0151573		1921	0.996215	0.00838571		1921	0.926719	0.0287515						1921	1.02689	0.00403305	2021
1923	0.999349	0.0130494	2023	1923	1.02042	0.0121679		1923	1.00783	0.0505144		1923	1.01485	0.0157285		1923	0.920803	0.0234877						1923	1.01395	0.0173164	2023
1925	0.994141	0.0158058	2025	1925	1.00825	0.0169754		1925	1.03081	0.0145562		1925	1.00507	0.0103921		1925	0.914986	0.00729849						1925	1.0102	0.03392	2025
1927	0.996102	0.00460442	2027	1927	0.99849	0.0125906		1927	1.01279	0.0108819		1927	1.00826	0.00319889		1927	0.930769	0.0120637						1927	1.01127	0.024213	2027
1929	1.00413	0.00608774	2029	1929	1.00578	0.0162822		1929	1.01636	0.0249704		1929	0.996438	0.00736681		1929	0.923583	0.0180597						1929	1.01406	0.0404322	2029
1931	0.99224	0.014404	2031	1931	1.00305	0.0201816		1931	1.00152	0.0171028		1931	1.01467	0.0114116		1931	0.9363	0.0132652						1931	1.00942	0.00705879	2031
1933	1.00041	0.00422159	2033	1933	1.01238	0.0144778		1933	1.01769	0.00228048		1933	0.996049	0.0200332		1933	0.946118	0.0319908						1933	1.0111	0.0191172	2033
1935	1.0161	0.0252221	2035	1935	1.00591	0.0256158		1935	0.997922	0.00521533		1935	0.994076	0.0102666		1935	0.939726	0.0220309						1935	1.01621	0.0265361	2035
1937	1.00554	0.0126572	2037	1937	0.999197	0.00282483		1937	1.00649	0.0132114		1937	1.02078	0.007703		1937	0.940175	0.0252756						1937	1.02521	0.0209804	2037
1939	1.00939	0.00936948	2039	1939	1.01454	0.00999854		1939	1.01572	0.00957271		1939	1.00905	0.00814934		1939	0.930713	0.0272361						1939	1.00073	0.0332288	2039
1941	1.0101	0.015597	2041	1941	1.01415	0.00845442		1941	1.00141	0.0211729		1941	1.00314	0.0137699		1941	0.947921	0.0215713						1941	1.02182	0.0122664	2041
1943	1.01172	0.0198489	2043	1943	1.00036	0.00957745		1943	0.998718	0.0107873		1943	0.99714	0.0043259		1943	0.946811	0.0112498						1943	1.01572	0.0112199	2043
1945	1.00374	0.012047	2045	1945	1.00393	0.0127938		1945	1.02646	0.00503127		1945	1.009	0.0188418		1945	0.944827	0.0330347						1945	1.01506	0.0290303	2045
1947	1.00559	0.0292179	2047	1947	1.00916	0.0187479		1947	1.01809	0.0198095		1947	1.00038	0.0149116		1947	0.948129	0.0152918						1947	1.00505	0.0132066	2047
1949	1.00318	0.020677	2049	1949	0.999771	0.0225993		1949	1.00832	0.0121799		1949	0.988803	0.00930912		1949	0.942264	0.0211581						1949	1.01337	0.0363812	2049
1951	0.993497	0.0114984	2051	1951	1.001	0.00774836		1951	1.01491	0.0118746		1951	0.998945	0.0142375		1951	0.954987	0.0244072						1951	1.01208	0.0200764	2051
1953	1.00531	0.0275746	2053	1953	1.01547	0.0134726		1953	1.00878	0.0293112		1953	1.00972	0.0180181		1953	0.93176	0.0329982						1953	1.01518	0.0199464	2053
1955	1.00764	0.0202815	2055	1955	1.0051	0.0280777		1955	1.00494	0.0165793		1955	0.991404	0.0108124		1955	0.941754	0.0172558						1955	0.999899	0.018503	2055
1957	0.999912	0.00862535	2057	1957	1.01406	0.0128433		1957	1.01413	0.0191894		1957	1.00546	0.00689213		1957	0.942016	0.00834861						1957	1.02163	0.0167227	2057
1959	1.00727	0.00644288	2059	1959	1.01751	0.0178306		1959	1.02608	0.0189737		1959	1.00713	0.00929878		1959	0.942194	0.0222099						1959	1.00439	0.0249916	2059
1961	1.00713	0.0214597	2061	1961	1.00124	0.00718818		1961	1.01653	0.0205812		1961	0.998222	0.0103975		1961	0.948487	0.0184629						1961	1.00461	0.0181282	2061
1963	0.991861	0.0235222	2063	1963	1.02201	0.0232532		1963	1.01985	0.021863		1963	1.00084	0.0181914		1963	0.945946	0.0249079						1963	1.00253	0.0200263	2063
1965	1.00055	0.0114815	2065	1965	0.987055	0.0191331		1965	1.00695	0.00933422		1965	1.01413	0.0168731		1965	0.947803	0.0258426						1965	0.996519	0.0182467	2065
1967	1.00287	0.0140042	2067	1967	1.00052	0.0154496		1967	1.01054	0.00816415		1967	0.998601	0.0114062		1967	0.947106	0.0238098						1967	1.00668	0.0078387	2067
1969	1.01688	0.00970907	2069	1969	1.01149	0.0208203		1969	1.01267	0.0135123		1969	1.01327	0.0162113		1969	0.950603	0.00990914						1969	0.999438	0.0262424	2069
1971	0.995237	0.0224281	2071	1971	1.00834	0.0126512		1971	1.01869	0.0234216		1971	1.01757	0.047033		1971	0.927329	0.0303194						1971	1.01338	0.0275543	2071
1973	0.992069	0.0174802	2073	1973	1.02571	0.0132753		1973	1.02706	0.020961		1973	0.98374	0.0293478		1973	0.949322	0.0275609						1973	1.00276	0.00230967	2073
1975	0.998698	0.00760499	2075	1975	1.00894	0.0224779		1975	1.01604	0.0338946		1975	0.993979	0.00715521		1975	0.936718	0.029868						1975	1.00046	0.0308216	2075
1977	0.99866	0.0104536	2077	1977	1.02429	0.00416997		1977	1.01615	0.0230686		1977	1.00202	0.0127785		1977	0.941445	0.0279337						1977	0.993931	0.014322	2077
1979	1.00136	0.0121298	2079	1979	1.01747	0.0169019		1979	1.0023	0.0120489		1979	1.01113	0.00454241		1979	0.947428	0.0130622						1979	0.996711	0.00830792	2079
1981	1.0098	0.0150586	2081	1981	1.00503	0.0277973		1981	1.01191	0.029464		1981	0.996824	0.0172295		1981	0.958149	0.0318456						1981	1.02311	0.019118	2081
1983	1.0082	0.00560126	2083	1983	1.00897	0.0196929		1983	1.01492	0.00521835		1983	1.00096	0.00545073		1983	0.947238	0.0190776						1983	0.998405	0.0236235	2083
1985	1.00808	0.0095675	2085	1985	1.00978	0.0229388		1985	1.01261	0.00574895		1985	1.00201	0.0304766		1985	0.964318	0.0223778						1985	1.0081	0.0102537	2085
1987	0.98919	0.0118996	2087	1987	0.999601	0.0108096		1987	1.01407	0.00822004		1987	1.01695	0.00576433		1987	0.962266	0.0261575						1987	0.997858	0.0114695	2087
1989	1.00184	0.0115207	2089	1989	0.999598	0.0251095		1989	1.02813	0.00626109		1989	1.0005	0.0144427		1989	0.956131	0.00829312						1989	1.0032	0.00644122	2089
1991	0.999642	0.0131274	2091	1991	1.00157	0.0088226		1991	1.01711	0.00265119		1991	1.00917	0.0222381		1991	0.942874	0.011577						1991	1.00636	0.0181038	2091
1993	0.99309	0.022143	2093	1993	1.01351	0.0128931		1993	1.00902	0.0146349		1993	1.0102	0.0234238		1993	0.958162	0.0107413						1993	1.00665	0.0212203	2093
1995	1.01838	0.0100083	2095	1995	1.00525	0.0185187		1995	1.00838	0.0253384		1995	1.01078	0.015205		1995	0.94775	0.0231434						1995	1.00723	0.00981481	2095
1997	0.994667	0.0190385	2097	1997	0.999554	0.0239281		1997	1.00505	0.0174186		1997	1.00863	0.0109262		1997	0.95273	0.0374						1997	1.01901	0.027659	2097
1999	0.999864	0.0229177	2099	1999	0.998878	0.0130056		1999	1.01435	0.00820934		1999	1.02863	0.0139244		1999	0.964156	0.0181969						1999	0.999055	0.0137809	2099
2001	0.998888	0.0180806	2101	2001	1.00553	0.00824822		2001	1.0167	0.0328159		2001	1.00953	0.0178745		2001	0.947015	0.0320764						2001	1.01721	0.032654	2101
2003	0.999371	0.0152825	2103	2003	1.01606	0.0133859		2003	1.01967	0.0141984		2003	1.00158	0.0213789		2003	0.961249	0.0227587						2003	1.01663	0.0192183	2103
2005	1.00592	0.0279269	2105	2005	0.996771	0.0122677		2005	1.02095	0.00744984		2005	1.00947	0.0139192		2005	0.938628	0.0256098						2005	0.999757	0.0287497	2105
2007	1.00759	0.0195164	2107	2007	1.00676	0.0105453		2007	1.00694	0.0180459		2007	0.99851	0.0204542		2007	0.979613	0.0102423						2007	1.00664	0.0377057	2107
2009	1.00056	0.027167	2109	2009	0.998409	0.00549789		2009	1.01655	0.0198576		2009	0.996628	0.0159257		2009	0.958253	0.0235306						2009	1.02207	0.0140251	2109
2011	0.994858	0.0161142	2111	2011	1.01633	0.0107074		2011	1.01867	0.0148396		2011	1.01657	0.00776967		2011	0.957075	0.023616						2011	1.01506	0.00999097	2111
2013	0.992866	0.017374	2113	2013	1.02152	0.0127416		2013	1.01899	0.0109442		2013	1.00904	0.0225127		2013	0.953931	0.0135373						2013	1.01098	0.0331085	2113
2015	0.999061	0.00597626	2115	2015	1.00924	0.020193		2015	1.01498	0.0273514		2015	1.0034	0.0137268		2015	0.952082	0.0258088						2015	0.999564	0.0180693	2115
2017	0.994549	0.0175968	2117	2017	1.0046	0.0111875		2017	1.00835	0.0321953		2017	1.0044	0.0103535		2017	0.958269	0.0160466						2017	1.00589	0.00986254	2117
2019	0.996292	0.010917	2119	2019	1.00388	0.0159316		2019	1.02249	0.00522564		2019	1.01781	0.00996905		2019	0.966484	0.0320958						2019	1.01332	0.0181469	2119
2021	1.00654	0.0321262	2121	2021	1.00781	0.0133703		2021	0.998356	0.00590454		2021	1.00614	0.0298256		2021	0.953402	0.0108948						2021	1.02704	0.0165222	2121
2023	1.00983	0.00690807	2123	2023	1.01405	0.0261476		2023	1.01462	0.0109177		2023	1.00814	0.0213524		2023	0.967974	0.026667						2023	1.01957	0.00490947	2123
2025	0.99921	0.0135602	2125	2025	1.00913	0.0167442		2025	1.00715	0.0305261		2025	0.998428	0.00150004		2025	0.951686	0.0415568						2025	1.01961	0.0387485	2125
2027			2127	2027	1.00815	0.00198218		2027	0.994971	0.0130952		2027	0.999926	0.00756047		2027	0.9519	0.0210115						2027	0.998516	0.00679391	2127
2029			2129	2029	1.02361	0.00451882		2029	1.02935	0.00945884		2029	1.00628	0.0122378		2029	0.958154	0.00921757						2029	1.02287	0.0216166	2129
2031			2131	2031	0.995093	0.0152847		2031	1.0033	0.00614248		2031	0.991009	0.0167244		2031	0.964967	0.0407967						2031	1.00792	0.0100507	2131
2033			2133	2033	1.01649	0.00897578		2033	1.01929	0.0101767		2033	1.01635	0.0188914		2033	0.972661	0.0121288						2033	1.01096	0.020578	2133
2035			2135	2035	1.02251	0.0109644		2035	1.01779	0.00992342		2035	1.01061	0.0107596		2035	0.945052	0.0145043						2035	1.00937	0.0046747	2135
2037			2137	2037	1.00567	0.0205284		2037	1.02803	0.00842679		2037	1.00588	0.035061		2037	0.958059	0.0137598						2037	1.01705	0.0055778	2137
2039			2139	2039	1.0016	0.00782666		2039	1.01792	0.0325167		2039	1.01914	0.0095607		2039	0.962794	0.00835117						2039	1.00432	0.0172181	2139
2041			2141	2041	1.01761	0.0114132		2041	1.02705	0.0324985		2041	0.995253	0.0179904		2041	0.962453	0.0135636						2041	1.00193	0.00413758	2141
2043			2143	2043	1.01631	0.0182061		2043	1.00706	0.00506589		2043	1.00775	0.00349925		2043	0.969031	0.0149932						2043	0.999313	0.0306029	2143
2045			2145	2045	1.00579	0.00585502		2045	1.02893	0.0103087		2045	1.01026	0.0146894		2045	0.965443	0.0210099						2045	1.00921	0.00949505	2145
2047			2147	2047	1.01181	0.00437214		2047	1.00338	0.0127432		2047	1.01805	0.0145516		2047	0.964522	0.0259031						2047	1.01638	0.0113494	2147
2049			2149	2049	1.00883	0.0095405		2049	1.01898	0.0112716		2049	1.0141	0.0192735		2049	0.981664	0.0241369						2049	1.00875	0.0102333	2149
2051			2151	2051	1.00384	0.0148895		2051	1.01055	0.0346717		2051	1.0066	0.00707259		2051	0.972419	0.0096818						2051	0.997076	0.0160502	2151
2053			2153	2053	1.0084	0.0143608		2053	1.02129	0.0156509		2053	1.00245	0.0132381		2053	0.9691	0.0135794						2053	1.00066	0.00491166	2153
2055			2155	2055	1.01244	0.0190741		2055	1.02068	0.0189409		2055	1.00867	0.0122746		2055	0.959108	0.0201337						2055	1.00658	0.0214361	2155
2057			2157	2057	0.99859	0.0127718		2057	1.00545	0.0176938		2057	1.01004	0.0158352		2057	0.9895	0.0113356						2057	1.00058	0.0130541	2157
2059			2159	2059	1.00844	0.0106195		2059	1.02312	0.0134875		2059	1.01568	0.019337		2059	0.974451	0.0355307						2059	1.01431	0.0215086	2159
2061			2161	2061	1.02098	0.0246092		2061	1.01827	0.0353125		2061	0.990398	0.00415694		2061	0.969006	0.0171034						2061	1.00677	0.00833086	2161
2063			2163	2063	1.00128	0.00582192		2063	1.01118	0.013409		2063	1.00302	0.0221019		2063	0.961721	0.0214988						2063	1.00547	0.0111977	2163
2065			2165	2065	1.01731	0.011113		2065	1.02312	0.00666701		2065	1.01505	0.0242588		2065	0.954029	0.0123305						2065	1.02177	0.0159424	2165
2067			2167	2067	0.996562	0.0171453		2067	1.00632	0.0170304		2067	0.995432	0.0161712		2067	0.970326	0.00901748						2067	0.997322	0.0159577	2167
2069			2169	2069	1.01212	0.027831		2069	1.00161	0.0184949		2069	1.00928	0.0153407		2069	0.973471	0.0110721						2069	1.00838	0.023849	2169
2071			2171	2071	1.01222	0.0112417		2071	1.02858	0.0173382		2071	1.0002	0.00961566		2071	0.973213	0.025699						2071	1.02371	0.0244038	2171
2073			2173	2073	1.01017	0.0088123		2073	0.996877	0.0134068		2073	0.994335	0.0240809		2073	0.97596	0.00243381						2073	1.02615	0.00606207	2173
2075			2175	2075	1.00739	0.0263558		2075	1.01066	0.0172413		2075	1.01706	0.0207367		2075	0.977214	0.00745611						2075	1.00215	0.023215	2175
2077			2177	2077	1.00202	0.0114232		2077	1.01043	0.0204241		2077	1.01646	0.00500626		2077	0.967539	0.0220941						2077	1.01675	0.0130592	2177
2079			2179	2079	1.03072	0.0259656		2079	1.00949	0.028663		2079	0.995987	0.0034221		2079	0.983787	0.0185147						2079	1.00166	0.0172652	2179
2081			2181	2081	1.01771	0.0225924		2081	1.02161	0.0140802		2081	1.00148	0.00506324		2081	0.984479	0.015672						2081	1.00065	0.0314577	2181
2083			2183	2083	1.01237	0.0225866		2083	1.01669	0.0286126		2083	1.00482	0.0212917		2083	0.975002	0.025575						2083	1.01266	0.0204387	2183
2085			2185	2085	1.01845	0.0110069		2085	1.0065	0.013162		2085	1.02156	0.00738441		2085	0.979916	0.00662404						2085	1.01587	0.0231161	2185
2087			2187	2087	1.01702	0.0138825		2087	1.02299	0.017135		2087	1.01567	0.0168588		2087	0.962274	0.00740876						2087	1.00468	0.00846	2187
2089			2189	2089	1.02183	0.0168838		2089	1.01739	0.0241463		2089	1.02417	0.0171304		2089	0.972052	0.0139125						2089	0.995849	0.0247123	2189
2091			2191	2091	1.00948	0.0189161		2091	1.00486	0.0207964		2091	1.01851	0.0159099		2091	0.9614	0.016963						2091	0.99621	0.00210942	2191
2093			2193	2093	1.01115	0.0201835		2093	1.02944	0.0195882		2093	1.00918	0.00850589		2093	0.97794	0.0173376						2093	1.02252	0.0229652	2193
2095			2195	2095	1.01228	0.0106025		2095	1.00667	0.0146907		2095	1.02553	0.0224086		2095	0.97479	0.0104793						2095	1.0314	0.0202343	2195
2097			2197	2097	0.989989	0.021147		2097	1.01476	0.0125369		2097	1.00982	0.020791		2097	0.972963	0.0135842						2097	1.00199	0.0127843	2197
2099			2199	2099	1.0173	0.0168036		2099	1.02155	0.00687678		2099	1.00583	0.0129932		2099	0.98654	0.0142513						2099	1.0091	0.0280646	2199
2101			2201	2101	1.01247	0.0204641		2101	1.02805	0.0183151		2101	1.00199	0.0239676		2101	0.996237	0.0136561						2101	1.01328	0.0101804	2201
2103			2203	2103	0.999072	0.0219193		2103	1.03711	0.00544901		2103	1.00173	0.0141375		2103	0.984642	0.0239189						2103	1.00133	0.0179089	2203
2105			2205	2105	1.01996	0.0177404		2105	1.01797	0.00896532		2105	1.02672	0.034288		2105	0.974575	0.0223759						2105	1.00387	0.0132678	2205
2107			2207	2107	1.01687	0.0211941		2107	1.01913	0.0217873		2107	1.00792	0.0360344		2107	0.979242	0.00624759						2107	1.01615	0.0207364	2207
2109			2209	2109	1.01295	0.018815		2109	1.02216	0.0224365		2109	0.983272	0.0130199		2109	0.982917	0.00515434						2109	0.998286	0.0285281	2209
2111			2211	2111	1.00561	0.0119369		2111	1.0209	0.0207594		2111	1.01313	0.00772685		2111	0.97494	0.0368951						2111	1.02286	0.0119231	2211
2113			2213	2113	0.997522	0.0124809		2113	1.00134	0.0218194		2113	1.00019	0.0137952		2113	0.990627	0.0216667						2113	0.98783	0.0171188	2213
2115			2215	2115	1.00084	0.0110818		2115	1.01557	0.0198302		2115	1.0092	0.0145921		2115	0.979191	0.0211936						2115	1.01823	0.0203307	2215
2117			2217	2117	1.0017	0.0185423		2117	1.01125	0.0196935		2117	1.01116	0.0304484		2117	0.97712	0.00687528						2117	0.988855	0.0323478	2217
2119			2219	2119	1.01329	0.0120509		2119	0.999696	0.0329531		2119	1.00205	0.0212933		2119	0.995147	0.0252782						2119	1.00119	0.0283688	2219
2121			2221	2121	1.00942	0.0113378		2121	1.02342	0.013537		2121	1.02824	0.00907252		2121	0.991209	0.0168532						2121	1.01002	0.00976862	2221
2123			2223	2123	1.01637	0.0240763		2123	1.01183	0.0102425		2123	1.00939	0.0117569		2123	0.990073	0.00958984						2123	0.999229	0.0170429	2223
2125			2225	2125	1.01205	0.0202278		2125	1.00568	0.0159061		2125	1.00523	0.0193708		2125	0.985593	0.00491047						2125	1.00668	0.0244445	2225
2127			2227	2127	1.01368	0.0127995		2127	0.998742	0.00626271		2127	1.00842	0.0268506		2127	0.983984	0.0266078						2127	1.00953	0.0122389	2227
2129			2229	2129	1.01814	0.0168964		2129	0.990475	0.0225151		2129	1.00458	0.0268526		2129	0.976634	0.0245183						2129	0.993716	0.0202366	2229
2131			2231	2131	1.00655	0.0124973		2131	1.01603	0.0173356		2131	1.00799	0.00503596		2131	0.972621	0.00979223						2131	1.01207	0.0101809	2231
2133			2233	2133	1.00635	0.012064		2133	1.01398	0.0147362		2133	1.01162	0.00589698		2133	0.992785	0.0085256						2133	1.01679	0.0266219	2233
2135			2235	2135	1.00567	0.00680669		2135	1.01471	0.00799174		2135	1.02116	0.012902		2135	0.977162	0.00308402						2135	1.00172	0.0234528	2235
2137			2237	2137	1.00735	0.011252		2137	1.01333	0.0254937		2137	1.01044	0.0142229		2137	0.980828	0.00253769						2137	1.00553	0.0154394	2237
2139			2239	2139	1.00388	0.0199605		2139	1.00666	0.00972896		2139	0.996918	0.0196072		2139	0.988189	0.0261765						2139	0.995404	0.00410099	2239
2141			2241	2141	1.00296	0.00489865		2141	1.02216	0.0339989		2141	1.01744	0.00558468		2141	0.987843	0.013456						2141	1.02048	0.00311938	2241
2143			2243	2143	1.0083	0.00973075		2143	1.00901	0.00903163		2143	1.00613	0.0235956		2143	0.976461	0.0155283						2143	0.993424	0.0321752	2243
2145			2245	2145	1.01041	0.0196289		2145	1.00435	0.0308118		2145	1.01345	0.0244457		2145	0.961839	0.00219501						2145	1.01251	0.0208622	2245
2147			2247	2147	1.0102	0.0113314		2147	1.02554	0.0205691		2147	1.00533	0.00907611		2147	0.984513	0.0160152						2147	1.00709	0.0140327	2247
2149			2249	2149	1.00957	0.0201287		2149	1.02178	0.0214735		2149	1.01821	0.0268252		2149	0.975097	0.0235645						2149	1.02721	0.00538109	2249
2151			2251	2151	1.00942	0.0183833		2151	1.0395	0.00883293		2151	1.00904	0.00545008		2151	0.990453	0.0167108						2151	1.01191	0.0235621	2251
2153			2253	2153	1.01212	0.0187591		2153	1.01192	0.0198867		2153	0.998297	0.0179663		2153	0.986022	0.00853784						2153	1.00662	0.00707034	2253
2155			2255	2155	0.990326	0.0139428		2155	1.01043	0.00996189		2155	1.01806	0.00933578		2155	0.978146	0.0113161						2155	1.01995	0.0135067	2255
2157			2257	2157	1.02241	0.0200351		2157	1.01042	0.0118948		2157	0.999837	0.0346134		2157	0.988501	0.0134704						2157	1.01451	0.0180621	2257
2159			2259	2159	1.00984	0.017147		2159	0.998915	0.0113761		2159	1.01305	0.0121714		2159	0.989026	0.0248731						2159	0.996033	0.0354451	2259
2161			2261	2161	1.01353	0.0125616		2161	1.01688	0.0241172		2161	1.0211	0.00576606		2161	0.983276	0.00231989						2161	1.02354	0.0185385	2261
2163			2263	2163	1.01135	0.0271888		2163	1.01441	0.0247036		2163	1.00306	0.00891436		2163	0.973781	0.0289441						2163	0.998965	0.0136927	2263
2165			2265	2165	1.01357	0.0153086		2165	1.01567	0.0125405		2165	0.997485	0.0333513		2165	0.981344	0.00999359						2165	1.01881	0.00644955	2265
2167			2267	2167	1.02454	0.0220311		2167	0.992618	0.0038137		2167	1.00964	0.0164322		2167	0.991875	0.0174261						2167	1.0011	0.0261869	2267
2169			2269	2169	1.01116	0.00936865		2169	1.01955	0.0123557		2169	0.985995	0.0150872		2169	0.987216	0.0179289						2169	1.01946	0.0119322	2269
2171			2271	2171	1.01524	0.0133024		2171	1.00868	0.003843		2171	1.01133	0.0113		2171	0.977389	0.00320343						2171	1.01139	0.0124951	2271
2173			2273	2173	1.00871	0.019704		2173	1.029	0.0135074		2173	1.0086	0.0277433		2173	0.99333	0.0204004						2173	1.02559	0.0191064	2273
2175			2275	2175	1.01039	0.0116602		2175	1.00274	0.0196964		2175	1.01911	0.0161277		2175	0.97945	0.0185091						2175	1.02664	0.0260303	2275
2177			2277	2177	1.00236	0.00715372		2177	1.03008	0.0148486		2177	1.02372	0.0226971		2177	0.986054	0.00816678						2177	1.02026	0.0225917	2277
2179			2279	2179	0.999567	0.0219167		2179	1.01564	0.0113664		2179	1.00767	0.00981123		2179	0.996589	0.00350028						2179	1.0086	0.0412834	2279
2181			2281	2181	1.00718	0.0109729		2181	1.0247	0.0239281		2181	1.00727	0.00516911		2181	1.00033	0.0064783						2181	1.01676	0.0179716	2281
2183			2283	2183	1.0084	0.0224221		2183	1.00361	0.0157687		2183	1.00943	0.0252413		2183	0.99696	0.00990296						2183	1.0139	0.0169025	2283
2185			2285	2185	1.00844	0.0116308		2185	1.01292	0.00854061		2185	0.999604	0.018822		2185	0.997741	0.0262362						2185	1.01246	0.00825284	2285
2187			2287	2187	1.01007	0.0151744		2187	1.02284	0.00996152		2187	0.994861	0.0094544		2187	1.00479	0.0339145						2187	1.01941	0.0228745	2287
2189			2289	2189	1.01454	0.0236381		2189	1.01174	0.00883844		2189	0.999387	0.00772199		2189	0.999163	0.00386592						2189	1.0295	0.0187774	2289
2191				2191	1.00249	0.0205808		2191	1.01607	0.0224255		2191	1.01292	0.00742877		2191	0.997542	0.0195639
2193				2193	1.00875	0.00410413		2193	1.00843	0.0168724		2193	1.0069	0.0130447		2193	0.99276	0.0122701						act
2195				2195	1.0048	0.0127696		2195	1.02286	0.018536		2195	1.03496	0.00286486		2195	0.992577	0.00609038						act
2197				2197	1.0076	0.0258391		2197	1.03721	0.0155525		2197	0.993177	0.00875657		2197	0.985931	0.0155262						Collection Time: 9/13/2024 12:55:55 PM
2199				2199	1.01096	0.00854432		2199	1.02254	0.00147192		2199	1.01548	0.0220402		2199	0.999124	0.0294366						Operator Name :
2201				2201	1.01512	0.00694441		2201	1.02629	0.0131278		2201	1.00981	0.0173891		2201	1.01465	0.0138662						Kinetics Software Version: 1.1(133)
2203				2203	1.01415	0.0068713		2203	1.00043	0.0065795		2203	1.03178	0.0248518		2203	0.985833	0.00521341						Parameter List :
2205				2205	1.00118	0.0208369		2205	1.00722	0.0171805		2205	1.00255	0.0193144		2205	0.991204	0.0105679						Report Time: Fri 13 Sep 12:55:55 PM 2024
2207				2207	1.01937	0.0155724		2207	1.00915	0.0192725		2207	0.988734	0.010555		2207	0.996936	0.017167						Software version: 1.1(133)
2209				2209	1.02228	0.0109315		2209	1.00304	0.0105448		2209	1.01538	0.00807274		2209	1.00105	0.00947117						Operator:
2211				2211	1.01827	0.0184221		2211	1.00258	0.0232193		2211	1.03099	0.013627		2211	0.99962	0.00932688						Instrument Parameters
2213				2213	0.994345	0.0104732		2213	1.01236	0.019974		2213	1.00913	0.0275521		2213	0.995675	0.00882305						Instrument Cary Eclipse
2215				2215	1.01475	0.014915		2215	1.03635	0.0146218		2215	1.00505	0.00522086		2215	1.0021	0.0164873						Instrument Serial Number EL06103226
2217				2217	1.01288	0.0148954		2217	1.03166	0.00627753		2217	1.00374	0.0124224		2217	1.00208	0.0194876						Data mode Fluorescence
2219				2219	1.01545	0.0243908		2219	1.00847	0.0231605		2219	1.02242	0.00530113		2219	0.986386	0.00694934						Ex. wavelength (nm) 365.00
2221				2221	1.01537	0.0155234		2221	1.03718	0.0226229		2221	1.00829	0.0243956		2221	1.00181	0.00257272						Em. wavelength (nm) 407.00
2223				2223	1.00839	0.010059		2223	1.01363	0.0265357		2223	0.993695	0.0193744		2223	0.987176	0.00885215						Ex. Slit (nm) 5
2225				2225	1.01257	0.0201633		2225	1.01995	0.0123421		2225	0.995713	0.00883625		2225	0.987346	0.0148761						Em. Slit (nm) 10
2227				2227	1.00576	0.0150459		2227	1.02893	0.00965731		2227	1.00061	0.0100947		2227	1.00071	0.00330775						Averaging Time (s) 2.0000
2229				2229	1.00999	0.0145237		2229	1.01366	0.0175936		2229	0.999168	0.017181		2229	1.00062	0.00143223						Cycle time(s) 0.0000
2231				2231	0.99883	0.0264167		2231	1.01177	0.00696354		2231	1.00783	0.0144704		2231	1.00234	0.0143819						Stop time(s) 4000.0000
2233				2233	1.01736	0.012953		2233	1.01729	0.00843501		2233	1.01897	0.00870706		2233	1.00418	0.0130124						Emission filter Open
2235				2235	1.00978	0.00934342		2235	1.01425	0.0185946		2235	1.00057	0.0137762		2235	0.992474	0.0208327						Excitation Filter Auto
2237				2237	1.01836	0.0261805		2237	1.01557	0.0104968		2237	1.00305	0.0228146		2237	1.00586	0.0223598						PMT voltage (V) High
2239				2239	1.02031	0.0240713		2239	1.00541	0.00850689		2239	1.01999	0.0169203		2239	0.994207	0.00294277						Multicell holder Multicell
2241				2241	1.01291	0.00526734		2241	1.00219	0.00897222		2241	0.999834	0.0173445		2241	0.999636	0.00922172						Comments:
2243				2243	1.0163	0.00437195		2243	1.01611	0.0296758		2243	1.0041	0.00721266		2243	0.987968	0.00858391						Method Log :
2245				2245	1.00098	0.0129065		2245	1.01838	0.00944821		2245	1.02073	0.0181482		2245	0.99091	0.0155007						Method Name : C:\Documents and Settings\Administrator\Desktop\Your Data\Goska\Cor7\A5W200ACA1_2.FBKN
2247				2247	1.00472	0.0155847		2247	1.01968	0.0325154		2247	1.02877	0.0265017		2247	0.998929	0.00329673						Date/Time stamp: 9/13/2024 12:44:59 PM
2249				2249	1.01625	0.0213848		2249	1.02093	0.00486319		2249	1.00976	0.0196925		2249	1.0032	0.00894387						Method Modifications:
2251				2251	1.01799	0.0339459		2251	1.00747	0.0228462		2251	1.03762	0.0103453		2251	1.00645	0.014041						PMT Volts Changed: 7/1/2010 6:29:06 PM
2253				2253	1.01513	0.0146487		2253	1.01775	0.0246298		2253	1.00465	0.0281739		2253	0.994086	0.00922661						Cell Changer Changed: 7/1/2010 6:29:06 PM
2255				2255	1.00707	0.0079964		2255	1.02124	0.00474263		2255	0.997043	0.0135377		2255	0.998736	0.00783995						Cell4 Changed: 7/1/2010 6:29:06 PM
2257				2257	1.00227	0.0201202		2257	1.01998	0.0117102		2257	0.999126	0.0188463		2257	1.00823	0.0148801						Auto Temp Setting Changed: 7/1/2010 6:29:06 PM
2259				2259	1.01316	0.014069		2259	1.01342	0.0271073		2259	1.00926	0.0149911		2259	0.988389	0.028964						Monitoring device: Changed: 7/1/2010 6:29:06 PM
2261				2261	1.00999	0.0151998		2261	1.04257	0.0162739		2261	1.01054	0.0175782		2261	1.00222	0.01787						Block Temp Changed: 7/1/2010 6:29:06 PM
2263				2263	0.996743	0.0122472		2263	1.01096	0.0134158		2263	1.0112	0.0184512		2263	0.988362	0.00382895						Block (°C): Changed: 7/1/2010 6:29:06 PM
2265				2265	1.00302	0.0184813		2265	1.02345	0.0412507		2265	1.01806	0.0137496		2265	0.992717	0.00733814						Excitation Wavelength Changed: 7/1/2010 6:29:07 PM
2267				2267	1.02287	0.0159755		2267	1.01242	0.0186619		2267	1.01385	0.00870292		2267	1.00966	0.0169265						Emission Wavelength Changed: 7/1/2010 6:29:07 PM
2269				2269	1.02751	0.00645997		2269	1.00263	0.00924164		2269	1.0114	0.0156217		2269	0.998228	0.0348518						Em. Slit Width (nm): Changed: 7/1/2010 6:29:07 PM
2271				2271	1.0188	0.00821325		2271	1.01944	0.00095811		2271	1.01389	0.0267951		2271	1.00042	0.0037514						X mode Changed: 7/1/2010 6:29:07 PM
2273				2273	1.01381	0.0154402		2273	1.02777	0.0201999		2273	1.01569	0.0278994		2273	0.990055	0.0110396						Ave. time (s): Changed: 7/1/2010 6:29:07 PM
2275				2275	0.999152	0.0190022		2275	0.99387	0.0112774		2275	1.00951	0.0306348		2275	0.99852	0.0498495						Stop Time 1 Changed: 7/1/2010 6:29:07 PM
2277				2277	1.0074	0.0164456		2277	1.01078	0.00983445		2277	1.00513	0.0235886		2277	0.993011	0.0156706						Emission PMT (V): Changed: 7/1/2010 6:29:07 PM
2279				2279	1.01535	0.0196459		2279	1.01805	0.0137919		2279	0.989007	0.0091118		2279	1.00109	0.00440514						Ave. time (s): Changed: 7/1/2010 6:29:27 PM
2281				2281	1.00498	0.0101153		2281	1.01391	0.00457812		2281	1.015	0.00144847		2281	1.00366	0.0315928						Current Method Changed: 2/17/2011 12:12:02 PM
2283				2283	0.995376	0.0228272		2283	1.01936	0.0341445		2283	0.995984	0.0140099		2283	0.997679	0.0195428						Ave. time (s): Changed: 2/17/2011 12:55:06 PM
2285				2285	1.00573	0.017344		2285	1.00777	0.00150802		2285	1.02308	0.00966262		2285	1.01196	0.0153748						Stop Time 1 Changed: 2/17/2011 12:55:06 PM
2287				2287	0.998497	0.000796871		2287	0.999721	0.00638671		2287	1.00949	0.0175136		2287	0.984387	0.0126944						Sample4 Changed: 2/17/2011 12:56:35 PM
2289				2289	1.01223	0.0348753		2289	1.01318	0.00254675		2289	0.997625	0.0132393		2289	1.00118	0.00963053						Ave. time (s): Changed: 2/17/2011 2:51:29 PM
2291				2291	1.01303	0.0135777		2291	1.01894	0.0180439		2291	0.996355	0.0196956		2291	0.99675	0.0130639						Sample4 Changed: 2/17/2011 3:09:37 PM
2293				2293	1.00809	0.00500589		2293	1.01359	0.00613727		2293	1.00874	0.0135218		2293	1.01058	0.00263353						Sample4 Changed: 10/18/2011 5:15:57 PM
2295				2295	1.01414	0.0277883		2295	1.02386	0.0202972		2295	1.00589	0.00915482		2295	0.981568	0.00542315						Sample4 Changed: 10/18/2011 5:55:51 PM
2297				2297	1.00727	0.0158675		2297	1.01923	0.0218815		2297	1.00339	0.0337302		2297	1.0007	0.00270398						Current Method Changed: 9/22/2022 2:15:26 PM
2299				2299	1.01645	0.0104701		2299	1.00607	0.0245074		2299	0.994444	0.00932753		2299	0.994642	0.0111031						Auto Temp Setting Changed: 9/22/2022 2:16:26 PM
2301				2301	1.00569	0.00957356		2301	0.997144	0.0286385		2301	1.01916	0.00779567		2301	0.994263	0.000508592						Block (°C): Changed: 9/22/2022 2:16:26 PM
2303				2303	1.02435	0.0190803		2303	1.02338	0.0159599		2303	1.01574	0.0103527		2303	0.983991	0.00908278						Ave. time (s): Changed: 9/22/2022 2:16:26 PM
2305				2305	1.01833	0.00715516		2305	1.03239	0.0224275		2305	1.0163	0.027484		2305	0.987047	0.0125066						Sample4 Changed: 9/22/2022 2:21:50 PM
2307				2307	1.00212	0.0165668		2307	1.02599	0.00539002		2307	1.0088	0.0176402		2307	1.00669	0.0131856						Ave. time (s): Changed: 9/22/2022 2:58:26 PM
2309				2309	1.01278	0.00868797		2309	1.02737	0.0111095		2309	1.00178	0.000646107		2309	1.01334	0.0179436						Sample4 Changed: 9/22/2022 2:58:43 PM
2311				2311	1.01758	0.0174209		2311	1.02015	0.0145237		2311	1.01395	0.0124873		2311	1.00387	0.0130458						Ave. time (s): Changed: 9/27/2022 12:08:08 PM
2313				2313	1.01346	0.0299656		2313	1.00765	0.0129258		2313	1.00635	0.0175503		2313	0.998868	0.02024						Sample4 Changed: 9/27/2022 12:40:17 PM
2315				2315	1.00345	0.0213374		2315	1.01572	0.0406184		2315	1.00291	0.0347449		2315	1.00177	0.0149203						Stop Time 1 Changed: 9/27/2022 3:29:18 PM
2317				2317	1.00865	0.0130543		2317	1.00152	0.0118916		2317	1.0254	0.0260259		2317	1.00302	0.00496211						Ave. time (s): Changed: 10/13/2022 4:31:06 PM
2319				2319	1.01532	0.0135883		2319	1.01873	0.0187361		2319	1.00331	0.00471861		2319	1.00285	0.0145805						Ave. time (s): Changed: 10/13/2022 4:54:21 PM
2321				2321	1.01359	0.00755582		2321	1.0222	0.0114559		2321	1.01055	0.00916698		2321	1.00108	0.00798872						Ave. time (s): Changed: 10/13/2022 5:14:51 PM
2323				2323	1.00856	0.0123812		2323	1.02014	0.010747		2323	0.997874	0.0191307		2323	0.998522	0.0242459						Sample4 Changed: 1/16/2023 10:45:03 AM
2325				2325	1.02559	0.0148527		2325	1.01065	0.0180689		2325	1.00464	0.0221809		2325	1.00785	0.00346011						X mode Changed: 4/20/2023 2:45:01 PM
2327				2327	1.00509	0.0210065		2327	1.01755	0.0154986		2327	1.00664	0.00802889		2327	0.996505	0.0114723						Stop Time 1 Changed: 4/20/2023 2:45:01 PM
2329				2329	1.00974	0.0078878		2329	1.02502	0.0156005		2329	0.996538	0.0174971		2329	0.97993	0.0269827						Sample4 Changed: 12/15/2023 1:48:04 PM
2331				2331	1.00339	0.0144391		2331	1.02153	0.0238718		2331	1.0155	0.0168815		2331	1.00539	0.0261508						X mode Changed: 12/15/2023 2:09:08 PM
2333				2333	1.02207	0.00843204		2333	1.00899	0.0134274		2333	1.00664	0.021571		2333	0.996919	0.0117574						Stop Time 1 Changed: 12/15/2023 2:09:08 PM
2335				2335	1.01513	0.0121141		2335	1.02381	0.020689		2335	1.00046	0.0232538		2335	1.00754	0.0115979						Ave. time (s): Changed: 12/15/2023 3:52:08 PM
2337				2337	1.01589	0.0103854		2337	1.02228	0.0253837		2337	1.00758	0.02107		2337	0.995333	0.0207222						Y max Changed: 5/20/2024 4:43:21 PM
2339				2339	1.00118	0.00616599		2339	1.00735	0.0115416		2339	1.02464	0.0207274		2339	1.01016	0.0119817						Ave. time (s): Changed: 9/9/2024 11:25:32 AM
2341				2341	1.00857	0.0100327		2341	1.02076	0.018472		2341	1.0059	0.0276135		2341	1.00668	0.0157703						Ave. time (s): Changed: 9/9/2024 12:12:10 PM
2343				2343	1.02043	0.0108823		2343	1.0146	0.00895322		2343	1.0051	0.00733887		2343	1.00434	0.0357899						Stop Time 1 Changed: 9/9/2024 5:30:56 PM
2345				2345	1.01205	0.0247909		2345	1.01349	0.0130223		2345	1.01399	0.00672781		2345	1.00389	0.01196						End Method Modifications
2347				2347	1.01946	0.0239005		2347	1.00731	0.0170874		2347	1.00957	0.00566286		2347	1.00352	0.0294544
2349				2349	1.00854	0.0143595		2349	1.01445	0.0207997		2349	1.00212	0.0187364		2349	1.00261	0.0183282
2351				2351	1.01439	0.0152282		2351	1.01671	0.0130853		2351	1.00502	0.0302661		2351	1.00456	0.0161499
2353				2353	1.00816	0.0232777		2353	1.01683	0.0136383		2353	1.00699	0.006868		2353	0.999496	0.0175155
2355				2355	1.01528	0.0180293		2355	0.999093	0.00407555		2355	1.02936	0.0234092		2355	0.999669	0.00434578
2357				2357	1.00439	0.00858339		2357	1.01747	0.0124763		2357	1.01105	0.0045111		2357	1.01399	0.0150676
2359				2359	1.01749	0.0171392		2359	1.01482	0.0102374		2359	1.00976	0.0166077		2359	1.00409	0.0196427
2361				2361	0.998974	0.0133519		2361	1.00977	0.0168868		2361	1.00046	0.0176181		2361	1.00547	0.0190169
2363				2363	1.01578	0.0149177		2363	1.00183	0.0355352		2363	1.03167	0.00303631		2363	0.993545	0.00686556
2365				2365	1.01943	0.010176		2365	1.02222	0.0113161		2365	1.00398	0.009716		2365	1.01699	0.0102447
2367				2367	1.01834	0.0140206		2367	1.02852	0.0239625		2367	1.00776	0.0105714		2367	1.00519	0.0121712
2369				2369	1.00785	0.0130159		2369	1.02334	0.0190271		2369	1.00027	0.0120641		2369	1.00552	0.0135712
2371				2371	1.00906	0.0109504		2371	1.02273	0.00180083		2371	1.01915	0.0153319		2371	1.0098	0.0147653
2373				2373	1.02336	0.0257175		2373	1.00968	0.0128665		2373	1.00557	0.0163371		2373	1.00773	0.0218736
2375				2375	1.00534	0.0133075		2375	1.0084	0.021933		2375	1.02154	0.0257009		2375	1.00269	0.00356834
2377				2377	1.01384	0.0114057		2377	1.02606	0.012166		2377	1.01882	0.00230596		2377	1.01313	0.026001
2379				2379	1.0182	0.0053614		2379	1.0217	0.00154178		2379	1.00219	0.00348078		2379	0.99627	0.0215658
2381				2381	1.01568	0.0222625		2381	1.03107	0.0131969		2381	1.00231	0.0131278		2381	1.01082	0.0149158
2383				2383	1.01337	0.0153672		2383	1.02411	0.0138577		2383	1.01507	0.00622703		2383	1.00073	0.0102633
2385				2385	1.01051	0.0128808		2385	1.01662	0.00284753		2385	1.00672	0.0238091		2385	0.992681	0.0140425
2387				2387	1.01439	0.018894		2387	1.00313	0.0193063		2387	1.01846	0.0227945		2387	1.00508	0.0105321
2389				2389	0.997746	0.00372627		2389	1.03143	0.0461275		2389	1.02161	0.0157875		2389	0.992602	0.0317964
2391				2391	1.02686	0.0245651		2391	1.02211	0.00555115		2391	1.01022	0.0144282		2391	1.017	0.0197334
2393				2393	1.02148	0.00613684		2393	1.02805	0.0196237		2393	1.02465	0.00837624		2393	1.001	0.0122028
2395				2395	1.02628	0.00906279		2395	1.01474	0.0211234		2395	1.02866	0.0183547		2395	0.989582	0.00913762
2397				2397	1.0322	0.0140651		2397	1.03293	0.0192135		2397	1.00176	0.0118815		2397	1.01366	0.0147559
2399				2399	1.0088	0.0183518		2399	1.00618	0.0125249		2399	1.02291	0.0132076		2399	1.00309	0.0172068
2401				2401	1.0259	0.0106862		2401	1.00419	0.0192156		2401	1.00648	0.01764		2401	1.00452	0.0135415
2403				2403	1.00668	0.017585		2403	1.00975	0.00638717		2403	1.02341	0.0135498		2403	1.01065	0.0107423
2405				2405	1.02286	0.0162044		2405	0.998927	0.00948013		2405	1.00526	0.00709003		2405	0.999688	0.0289596
2407				2407	1.01413	0.0109363		2407	1.00282	0.0307883		2407	1.00966	0.0392746		2407	1.00403	0.0149149
2409				2409	1.016	0.0151587		2409	1.03651	0.00539577		2409	1.02476	0.00669968		2409	1.00417	0.0250465
2411				2411	1.02944	0.0187048		2411	1.0198	0.00681766		2411	1.01386	0.0380529		2411	1.00971	0.0196636
2413				2413	1.00475	0.0049986		2413	1.02175	0.0143837		2413	1.01032	0.0246384		2413	0.99995	0.016994
2415				2415	0.997532	0.0179096		2415	0.989535	0.0299263		2415	0.998502	0.008461		2415	1.01891	0.00619929
2417				2417	1.01176	0.017685		2417	1.01434	0.00558853		2417	1.00762	0.0165444		2417	1.00315	0.0141896
2419				2419	1.01655	0.0230275		2419	1.0208	0.0079504		2419	1.0101	0.0216415		2419	1.01119	0.0113531
2421				2421	1.01923	0.0114365		2421	1.0288	0.0100463		2421	1.0157	0.0119893		2421	1.01273	0.0250167
2423				2423	1.00013	0.0113421		2423	1.01343	0.00845125		2423	1.02246	0.0102554		2423	1.02831	0.0195419
2425				2425	1.0133	0.0104094		2425	1.01604	0.00640081		2425	1.02326	0.0147929		2425	1.00526	0.0128768
2427				2427	1.00294	0.0132754		2427	1.01575	0.00466163		2427	1.00164	0.00852013		2427	0.997719	0.018781
2429				2429	1.01287	0.00931298		2429	1.01191	0.0143812		2429	1.00552	0.0067354		2429	1.00162	0.0130977
2431				2431	1.00089	0.0257816		2431	1.00954	0.0170757		2431	1.0338	0.0112333		2431	0.992857	0.0159397
2433				2433	1.01646	0.00800356		2433	1.03675	0.00615994		2433	1.01661	0.0282103		2433	1.01407	0.0210807
2435				2435	1.02381	0.01745		2435	1.02571	0.0229962		2435	1.00122	0.0340978		2435	0.990607	0.0295562
2437				2437	1.01337	0.0140118		2437	1.00862	0.00201743		2437	1.01493	0.0120371		2437	0.996085	0.0123617
2439				2439	1.01545	0.0103973		2439	1.02742	0.0233112		2439	0.999126	0.0215312		2439	1.00918	0.0206804
2441				2441	1.00998	0.0176169		2441	1.03513	0.00958475		2441	1.0073	0.00648841		2441	0.994717	0.00262061
2443				2443	1.01154	0.00487449		2443	1.03188	0.0111427		2443	1.00723	0.0121544		2443	0.998962	0.00761374
2445				2445	1.0141	0.0103322		2445	1.01047	0.0117182		2445	1.00877	0.0209209		2445	0.987156	0.00743094
2447				2447	1.01912	0.00715388		2447	1.02769	0.0072614		2447	1.01151	0.00476288		2447	1.00177	0.0219646
2449				2449	1.01386	0.0148555		2449	1.02165	0.00598702		2449	0.990771	0.0127307		2449	0.999834	0.0149053
2451				2451	1.0117	0.0140234		2451	1.02055	0.0194792		2451	0.99007	0.0287414		2451	0.992775	0.0204476
2453				2453	1.01683	0.0171891		2453	1.01537	0.00455037		2453	1.01207	0.027907		2453	1.01333	0.0149493
2455				2455	1.02053	0.0192007		2455	1.02104	0.0123279		2455	1.00667	0.0149269		2455	0.996046	0.00929459
2457				2457	1.01625	0.0193165		2457	1.01664	0.00730639		2457	1.01	0.015778		2457	1.00338	0.0239404
2459				2459	1.00462	0.0266368		2459	1.01828	0.0245367		2459	1.0068	0.0142559		2459	1.01	0.00761876
2461				2461	1.0067	0.0145144		2461	1.02235	0.0190831		2461	1.00899	0.0137474		2461	1.01596	0.0167685
2463				2463	0.99379	0.0169847		2463	1.02924	0.0131625		2463	1.00482	0.00424651		2463	1.00363	0.0195788
2465				2465	1.01786	0.0165592		2465	1.02053	0.00500851		2465	1.00154	0.0213037		2465	1.00687	0.0172574
2467				2467	1.01181	0.0104984		2467	1.03364	0.0395897		2467	1.01062	0.0216978		2467	1.00519	0.0215213
2469				2469	1.01321	0.0127572		2469	1.01465	0.0172301		2469	1.01109	0.00960409		2469	0.999812	0.027039
2471				2471	1.01067	0.0231512		2471	1.02544	0.0111109		2471	1.01324	0.00349926		2471	1.02135	0.0189262
2473				2473	1.0144	0.0135392		2473	1.01352	0.0211585		2473	1.02587	0.00501565		2473	1.00664	0.0189353
2475				2475	1.01348	0.0192705		2475	1.02438	0.0116097		2475	1.01664	0.0148462		2475	0.997841	0.0135469
2477				2477	1.00621	0.0288414		2477	1.00305	0.0181961		2477	1.00756	0.0185824		2477	1.00467	0.0138854
2479				2479	1.00722	0.0179951		2479	1.01611	0.0162824		2479	1.00574	0.00881983		2479	1.00997	0.0184021
2481				2481	1.0234	0.00474551		2481	1.01867	0.018249		2481	1.0099	0.0108037		2481	1.00114	0.0164717
2483				2483	1.03012	0.00240988		2483	1.02171	0.0321524		2483	1.00814	0.0208658		2483	0.994474	0.0183412
2485				2485	1.00015	0.021513		2485	1.0303	0.013129		2485	1.00701	0.0127762		2485	1.00016	0.0172161
2487				2487	1.00677	0.031027		2487	1.02619	0.0120435		2487	1.02457	0.0169836		2487	1.00193	0.0324843
2489				2489	1.02053	0.0101211		2489	1.02276	0.00959095		2489	1.0075	0.00826784		2489	1.00556	0.00709077
2491				2491	1.01475	0.00392729		2491	1.03862	0.0153651		2491	1.00823	0.00959974		2491	0.999139	0.00831211
2493				2493	1.00444	0.0103018		2493	1.02425	0.0216856		2493	1.01213	0.0112227		2493	1.00326	0.0122355
2495				2495	1.01055	0.0179602		2495	1.01566	0.0162118		2495	1.00326	0.0128069		2495	1.00665	0.0112592
2497				2497	1.01348	0.0201838		2497	1.02053	0.0269596		2497	1.02324	0.0368747		2497	0.997132	0.00336573
2499				2499	1.02141	0.0103219		2499	1.02852	0.00950044		2499	1.01847	0.00615747		2499	0.999102	0.00682002
2501				2501	1.01131	0.0113568		2501	1.02334	0.00693189		2501	0.996375	0.00818936		2501	1.02128	0.0120249
2503				2503	1.00232	0.0131615		2503	1.02587	0.0174246		2503	0.999768	0.0125999		2503	1.01089	0.0153762
2505				2505	1.02914	0.00740941		2505	1.01793	0.0187353		2505	1.01088	0.0129248		2505	1.00398	0.0106773
2507				2507	1.0105	0.0131974		2507	1.01575	0.00707256		2507	1.00091	0.00730144		2507	1.00235	0.0338401
2509				2509	1.01544	0.0176532		2509	1.02462	0.0233814		2509	1.0162	0.0178984		2509	0.993654	0.018971
2511				2511	1.01299	0.0174276		2511	1.02614	0.00290559		2511	0.990561	0.0158823		2511	1.01573	0.00442784
2513				2513	1.01441	0.0122813		2513	1.02288	0.00826601		2513	1.00212	0.00574382		2513	1.0089	0.0144434
2515				2515	1.02256	0.0165394		2515	1.03117	0.0022344		2515	1.01699	0.00807502		2515	1.00338	0.0192932
2517				2517	1.00984	0.0139073		2517	1.01621	0.0107283		2517	1.01974	0.00837149		2517	1.0045	0.00619544
2519				2519	1.01058	0.0120709		2519	1.01778	0.0107943		2519	1.01104	0.0233711		2519	1.00442	0.0337724
2521				2521	1.01567	0.0128413		2521	1.01114	0.0104371		2521	1.0138	0.0165056		2521	1.01501	0.0219953
2523				2523	1.01955	0.0197095		2523	1.01773	0.00271885		2523	1.00154	0.0134628		2523	1.0096	0.0156429
2525				2525	1.01752	0.0194127		2525	1.02785	0.011431		2525	1.01499	0.0189986		2525	1.01504	0.02116
2527				2527	1.00753	0.0127575		2527				2527	0.985978	0.0201328		2527	0.990279	0.0177954
2529				2529	0.991652	0.0206722		2529				2529	1.0082	0.0229449		2529	1.00089	0.00308549
2531				2531	1.01546	0.00850386		2531				2531	1.00464	0.0186009		2531	0.994562	0.0222392
2533				2533	1.02172	0.0153883		2533				2533	1.01803	0.0313479		2533	1.00811	0.0105256
2535				2535	1.01207	0.0258725		2535				2535	0.989148	0.0148305		2535	1.03107	0.0391595
2537				2537	1.01432	0.022934		2537				2537	1.0088	0.00997408		2537	1.01482	0.0303471
2539				2539	1.01493	0.0087172		2539				2539	1.00567	0.00494128		2539	1.0087	0.00606667
2541				2541	1.01728	0.0118098		2541				2541	1.02336	0.0135831		2541	1.00331	0.0147242
2543				2543	1.01452	0.0244022		2543				2543	1.0074	0.018053		2543	1.01726	0.0113696
2545				2545	1.01601	0.0217135		2545				2545	1.00621	0.0146523		2545	1.02284	0.0125054
2547				2547	1.02177	0.0210349		2547				2547	1.01156	0.0114493		2547	1.01827	0.0199928
2549				2549	1.00637	0.0141045		2549				2549	1.00184	0.00953583		2549	0.994134	0.0234331
2551				2551	1.02195	0.0201073		2551				2551	1.02164	0.00898832		2551	1.02186	0.0192959
2553				2553	1.01265	0.00580997		2553				2553	1.02097	0.020204		2553	1.01001	0.0100931
2555				2555	0.99711	0.0348679		2555				2555	1.0095	0.0164348		2555	1.02045	0.0200965
2557				2557	1.02386	0.0224111		2557				2557	0.998224	0.00612672		2557	1.00324	0.00562102
2559				2559	1.01726	0.0132331		2559				2559	1.01408	0.0160576		2559	1.02127	0.0175639
2561				2561	1.01077	0.00457432		2561				2561	1.01448	0.0182001		2561	1.0365	0.0210193
2563				2563	1.00279	0.00882056		2563				2563	1.00136	0.0159847		2563	0.995745	0.0105217
2565				2565	1.00492	0.00816797		2565				2565	1.0077	0.0112606		2565	1.02538	0.0136585
2567				2567	1.01912	0.0232281		2567				2567	1.00891	0.00757884		2567	1.03037	0.00819078
2569				2569	1.01795	0.0135475		2569				2569	1.00917	0.00889603		2569	1.01198	0.0412902
2571				2571	1.01812	0.0171932		2571				2571	1.00497	0.00711784		2571	1.00709	0.0063641
2573				2573	1.00418	0.0120519		2573				2573	1.02622	0.011684		2573	1.02006	0.00320608
2575				2575	1.01862	0.0111713		2575				2575	0.998104	0.0114686		2575	1.01975	0.0421243
2577				2577	1.00793	0.0187549		2577				2577	1.01082	0.0177382		2577	0.991592	0.0078586
2579				2579	1.02722	0.029885		2579				2579	1.00983	0.00841077		2579	0.996329	0.0201437
2581				2581	1.01468	0.0282785		2581				2581	1.00589	0.0063976		2581	1.01996	0.0314417
2583				2583	1.02377	0.0145671		2583				2583	0.99807	0.0256794		2583	1.02151	0.019766
2585				2585	1.02131	0.0144912		2585				2585	1.01003	0.0109161		2585	1.00448	0.00203823
2587				2587	1.01161	0.0164277		2587				2587	1.00389	0.0171923		2587	1.00098	0.00396414
2589				2589	1.00729	0.00554056		2589				2589	1.0089	0.00617019		2589	1.001	0.021637
2591				2591	1.02596	0.0280818		2591				2591	1.00698	0.0140403		2591	1.00708	0.0170692
2593				2593	1.01676	0.0150958		2593				2593	1.01145	0.00360953		2593	1.04101	0.00320122
2595				2595	1.00665	0.0185059		2595				2595	1.00351	0.0224699		2595	0.978812	0.00635249
2597				2597	1.01504	0.0124703		2597				2597	1.01713	0.017751		2597	1.03145	0.0200908
2599				2599	1.01272	0.0146665		2599				2599	1.01147	0.0191567		2599	1.03256	0.00375043
2601				2601	0.997673	0.0180836		2601				2601	1.00333	0.0129849		2601	1.00864	0.0105416
2603				2603	1.01845	0.0118547		2603				2603	1.03154	0.0239559		2603	1.01752	0.0270817
2605				2605	1.01739	0.0182828		2605				2605	1.01494	0.0202103		2605	1.01777	0.00158159
2607				2607	1.00964	0.0117297		2607				2607	0.998377	0.0219676		2607	1.01473	0.00548392
2609				2609	1.01868	0.00271626		2609				2609	1.01283	0.0179565		2609	1.01458	0.00118441
2611				2611	1.02047	0.0140603		2611				2611	0.994859	0.00514803		2611	1.0226	0.0308319
2613				2613	1.01409	0.0273194		2613				2613	1.01513	0.0139271		2613	1.00335	0.00543287
2615				2615	1.03039	0.0202165		2615				2615	0.982221	0.0153608		2615	1.02224	0.0195946
2617				2617	1.00683	0.0105318		2617				2617	1.01531	0.00562937		2617	1.02555	0.0248335
2619				2619	1.01741	0.0248585		2619				2619	1.01157	0.0155707		2619	1.00333	0.00542086
2621				2621	1.0254	0.00722182		2621				2621	1.01136	0.0302626		2621	1.02055	0.0205775
2623				2623	1.01659	0.0132441		2623				2623	1.01443	0.0197265		2623	1.01546	0.00478213
2625				2625	1.01199	0.0231421						2625	1.0105	0.0137574		2625	1.03231	0.00585378
2627				2627	1.01185	0.0155376		act				2627	1.00463	0.0144665		2627	1.00017	0.0231485
2629				2629	1.00764	0.0134703		act				2629	1.01245	0.00972654		2629	0.99636	0.00102604
2631				2631	1.01851	0.0125596		Collection Time: 10/18/2024 4:12:27 PM				2631	1.01949	0.0244991		2631	1.01582	0.0119244
2633				2633	1.01124	0.00803666		Operator Name :				2633	0.997242	0.0247487		2633	1.01048	0.00607924
2635				2635	1.01262	0.0135509		Kinetics Software Version: 1.1(133)				2635	1.01187	0.0145894		2635	1.00466	0.0119124
2637				2637	1.00953	0.0128606		Parameter List :				2637	1.01211	0.00410609		2637	1.03097	0.0069294
2639				2639	1.00157	0.0162771		Report Time: Fri 18 Oct 04:12:27 PM 2024				2639	1.00085	0.028325		2639	1.0021	0.0165333
2641				2641	1.01052	0.0231056		Software version: 1.1(133)				2641	1.00785	0.00294786		2641	1.03933	0.0115995
2643				2643	1.01761	0.0109396		Operator:				2643	1.01728	0.0400282		2643	1.00552	0.0141238
2645				2645	1.02152	0.020689		Instrument Parameters				2645	1.01279	0.0264747		2645	1.01375	0.0103501
2647				2647	1.03311	0.0199739		Instrument Cary Eclipse				2647	1.00481	0.006046		2647	1.01273	0.0116686
2649				2649	0.99938	0.0189089		Instrument Serial Number EL06103226				2649	1.01089	0.00856829		2649	1.00913	0.0083548
2651				2651	1.01298	0.0222126		Data mode Fluorescence				2651	1.00804	0.0210504		2651	1.01927	0.0208908
2653				2653	1.02104	0.021062		Ex. wavelength (nm) 365.00				2653	1.02242	0.00740585		2653	1.03088	0.0137028
2655				2655	1.01032	0.0225237		Em. wavelength (nm) 407.00				2655	1.01932	0.0179785		2655	1.00888	0.0105876
2657				2657	1.015	0.0212205		Ex. Slit (nm) 5				2657	1.00559	0.0267758		2657	1.01689	0.00125052
2659				2659	1.01206	0.0186052		Em. Slit (nm) 10				2659	0.999589	0.0136525		2659	0.999689	0.0226292
2661				2661	1.01193	0.0135864		Averaging Time (s) 2.0000				2661	1.01176	0.0104128		2661	1.00055	0.0065722
2663				2663	0.993805	0.0175267		Cycle time(s) 0.0000				2663	1.00429	0.0264726		2663	0.98923	0.0114209
2665				2665	1.00917	0.0146555		Stop time(s) 5000.0000				2665	1.01363	0.0162082		2665	0.997768	0.00362994
2667				2667	1.00924	0.0112078		Emission filter Open				2667	1.01478	0.00760386		2667	1.01654	0.00122898
2669				2669	1.01296	0.0136388		Excitation Filter Auto				2669	1.01223	0.0190048		2669	1.01263	0.00342848
2671				2671	1.0015	0.0175255		PMT voltage (V) High				2671	1.00597	0.0142135		2671	0.998425	0.0137451
2673				2673	1.01845	0.0229868		Multicell holder Multicell				2673	0.995758	0.0135028		2673	0.995749	0.023341
2675				2675	1.01571	0.0120579		Comments:				2675	1.00958	0.00881165		2675	1.02671	0.0112835
2677				2677	1.01524	0.00504948		Method Log :				2677	1.02126	0.0124941		2677	1.02055	0.0156277
2679				2679	1.01167	0.0191702		Method Name : C:\Documents and Settings\Administrator\Desktop\Your Data\Goska\Cor7\Oct2024\A5W200CCA04_3.FBKN				2679	1.00463	0.018181		2679	1.00397	0.00276653
2681				2681	1.01642	0.011989		Date/Time stamp: 10/18/2024 3:58:18 PM				2681	1.02302	0.00776345		2681	1.00703	0.00441732
2683				2683	1.01582	0.0261198		Method Modifications:				2683	1.00148	0.026224		2683	1.01153	0.0121844
2685				2685	1.01794	0.00823502		PMT Volts Changed: 7/1/2010 6:29:06 PM				2685	1.00859	0.00979049		2685	1.0142	0.00461052
2687				2687	1.01358	0.0319802		Cell Changer Changed: 7/1/2010 6:29:06 PM				2687	1.00235	0.0256689		2687	1.03638	0.0111497
2689				2689	1.01563	0.0193233		Cell4 Changed: 7/1/2010 6:29:06 PM				2689	0.99999	0.0196124		2689	1.00883	0.0203596
2691				2691	1.02808	0.0192971		Auto Temp Setting Changed: 7/1/2010 6:29:06 PM				2691	1.00306	0.0168949		2691	1.03166	0.00143551
2693				2693	1.0214	0.00725278		Monitoring device: Changed: 7/1/2010 6:29:06 PM				2693	1.01192	0.00332958		2693	1.01046	0.00917552
2695				2695	1.02102	0.0101895		Block Temp Changed: 7/1/2010 6:29:06 PM				2695	1.01486	0.0111782		2695	1.02966	0.0217834
2697				2697	1.01134	0.00884396		Block (°C): Changed: 7/1/2010 6:29:06 PM				2697	1.01308	0.00754696		2697	1.00882	0.013086
2699				2699	1.01474	0.0181428		Excitation Wavelength Changed: 7/1/2010 6:29:07 PM				2699	1.02061	0.0108114		2699	1.00016	0.0307255
2701				2701	1.00563	0.021318		Emission Wavelength Changed: 7/1/2010 6:29:07 PM				2701	1.02531	0.024544		2701	1.01972	0.024643
2703				2703	1.02303	0.00393105		Em. Slit Width (nm): Changed: 7/1/2010 6:29:07 PM				2703	0.994402	0.0122924		2703	1.01654	0.0105165
2705				2705	1.0253	0.0240475		X mode Changed: 7/1/2010 6:29:07 PM				2705	1.00084	0.0141394		2705	1.01786	0.001366
2707				2707	1.03136	0.0143695		Ave. time (s): Changed: 7/1/2010 6:29:07 PM				2707	1.01187	0.0245246		2707	1.00918	0.00659655
2709				2709	1.03081	0.00467954		Stop Time 1 Changed: 7/1/2010 6:29:07 PM				2709	1.01358	0.0203788		2709	1.01426	0.00429563
2711				2711	1.01339	0.011464		Emission PMT (V): Changed: 7/1/2010 6:29:07 PM				2711	0.98767	0.0259834		2711	1.01649	0.000435132
2713				2713				Ave. time (s): Changed: 7/1/2010 6:29:27 PM				2713	1.02049	0.00256862		2713	1.02857	0.0126308
2715				2715				Current Method Changed: 2/17/2011 12:12:02 PM				2715	1.00563	0.0228038		2715	1.01071	0.0100956
2717				2717				Ave. time (s): Changed: 2/17/2011 12:55:06 PM				2717	1.01952	0.0136546		2717	1.01598	0.0104465
2719				2719				Stop Time 1 Changed: 2/17/2011 12:55:06 PM				2719	1.0086	0.0118895		2719	1.00482	0.00388506
2721				2721				Sample4 Changed: 2/17/2011 12:56:35 PM				2721	1.00613	0.004293		2721	1.01028	0.0143696
2723				2723				Ave. time (s): Changed: 2/17/2011 2:51:29 PM				2723	0.997123	0.0136053		2723	1.01234	0.00253674
2725				2725				Sample4 Changed: 2/17/2011 3:09:37 PM				2725	0.990676	0.0146538		2725	1.0187	0.00577008
2727				2727				Sample4 Changed: 10/18/2011 5:15:57 PM				2727	0.997652	0.0218206		2727	1.02528	0.0224169
2729				2729				Sample4 Changed: 10/18/2011 5:55:51 PM				2729	1.01216	0.00397382		2729	1.00712	0.00343638
2731				2731				Current Method Changed: 9/22/2022 2:15:26 PM				2731	1.00797	0.00691723		2731	1.02098	0.00864803
2733				2733				Auto Temp Setting Changed: 9/22/2022 2:16:26 PM				2733	1.00935	0.0199825		2733	1.02495	0.0107018
2735				2735				Block (°C): Changed: 9/22/2022 2:16:26 PM				2735	1.0106	0.0049519		2735	1.01805	0.00870868
2737				2737				Ave. time (s): Changed: 9/22/2022 2:16:26 PM				2737	1.00702	0.0274725		2737	1.02391	0.0028761
2739				2739				Sample4 Changed: 9/22/2022 2:21:50 PM				2739	1.02367	0.0217645		2739	1.00445	0.00478619
2741				2741				Ave. time (s): Changed: 9/22/2022 2:58:26 PM				2741	1.02704	0.00364345		2741	1.00466	0.0101023
2743				2743				Sample4 Changed: 9/22/2022 2:58:43 PM				2743	1.00442	0.0233345		2743	1.01951	0.025844
2745				2745				Ave. time (s): Changed: 9/27/2022 12:08:08 PM				2745	1.00937	0.0352327		2745	1.00023	0.0185127
2747				2747				Sample4 Changed: 9/27/2022 12:40:17 PM				2747	1.00806	0.0045404		2747	1.01258	0.0235118
2749				2749				Stop Time 1 Changed: 9/27/2022 3:29:18 PM				2749	0.998485	0.0202129		2749	0.996645	0.0062858
2751				2751				Ave. time (s): Changed: 10/13/2022 4:31:06 PM				2751	1.01201	0.0176801		2751	1.02711	0.0254727
2753				2753				Ave. time (s): Changed: 10/13/2022 4:54:21 PM				2753	1.00331	0.00193588		2753	1.00493	0.000270033
2755				2755				Ave. time (s): Changed: 10/13/2022 5:14:51 PM				2755	1.02307	0.00894914		2755	1.02234	0.00261846
2757				2757				Sample4 Changed: 1/16/2023 10:45:03 AM				2757	1.00102	0.0259013		2757	1.00105	0.000372087
2759				2759				X mode Changed: 4/20/2023 2:45:01 PM				2759	1.00057	0.0109779		2759	1.01798	0.00882974
2761				2761				Stop Time 1 Changed: 4/20/2023 2:45:01 PM				2761	1.00953	0.00746901		2761	1.0346	0.0394867
2763				2763				Sample4 Changed: 12/15/2023 1:48:04 PM				2763	1.00165	0.00667848		2763	1.0067	0.0158474
2765				2765				X mode Changed: 12/15/2023 2:09:08 PM				2765	1.02203	0.0146278		2765	1.00685	0.0227636
2767				2767				Stop Time 1 Changed: 12/15/2023 2:09:08 PM				2767	1.00708	0.0182861		2767	1.0133	0.0182425
2769				2769				Ave. time (s): Changed: 12/15/2023 3:52:08 PM				2769	1.00945	0.0231206		2769	1.02061	0.00258358
2771				2771				Y max Changed: 5/20/2024 4:43:21 PM				2771	1.0088	0.0370459		2771	1.0245	0.002694
2773				2773				Ave. time (s): Changed: 9/9/2024 11:25:32 AM				2773	1.01633	0.00899662		2773	1.01127	0.0141595
2775				2775				Ave. time (s): Changed: 9/9/2024 12:12:10 PM				2775	0.985113	0.0154742		2775	1.01397	0.0077473
2777				2777				End Method Modifications				2777	1.02449	0.0141749		2777	1.03611	0.0161256
2779				2779								2779	1.00226	0.00941852		2779	1.02655	0.0106962
2781				2781								2781	1.01563	0.0445277		2781	1.02367	0.00508262
2783				2783								2783	0.999904	0.00972972		2783	1.01331	0.015958
2785				2785								2785	1.00425	0.0308437		2785	1.01857	0.00347349
2787				2787								2787	1.00354	0.0157764		2787	0.994636	0.00147378
2789				2789								2789	1.00996	0.00411216		2789	1.02072	0.0260245
2791				2791								2791	0.997957	0.0076731		2791	1.00459	0.000709168
2793				2793								2793	1.0142	0.0103303		2793	1.02117	0.00495397
2795				2795								2795	1.00448	0.00948193		2795	1.01794	0.0184458
2797				2797								2797	1.01238	0.0167924		2797	1.02597	0.00280904
2799				2799								2799	1.00189	0.014135		2799	1.01646	0.0272646
2801				2801								2801	1.00684	0.016581		2801	1.01919	0.00325912
2803				2803								2803	1.01983	0.0125693		2803
2805				2805								2805	0.999394	0.0102194		2805
2807				2807								2807	1.00207	0.0362351		2807
2809				2809								2809	1.01766	0.0103984		2809
2811				2811								2811	1.00238	0.0191769		2811
2813				2813								2813	0.990817	0.00935517		2813
2815				2815								2815	1.00032	0.00703227		2815
2817				2817								2817	1.011	0.0268813		2817
2819				2819								2819	1.01369	0.0210475		2819
2821				2821								2821	0.999932	0.00656918		2821
2823				2823								2823	1.01861	0.0217287		2823
2825				2825								2825	1.01288	0.0185047		2825
2827				2827								2827	1.01299	0.00609561		2827
2829				2829								2829	1.02156	0.0277346		2829
2831				2831								2831	1.02946	0.0163973		2831
2833				2833								2833	1.02328	0.0090257		2833
2835				2835								2835	1.00179	0.025734		2835
2837				2837								2837	1.01213	0.0133047		2837
2839				2839								2839	1.0217	0.0147049		2839
2841				2841								2841	1.02845	0.00968933		2841
2843				2843								2843	0.99669	0.0168489		2843
2845				2845								2845	1.00669	0.00539645		2845
2847				2847								2847	1.02238	0.010141		2847
2849				2849								2849	1.01064	0.0223806		2849
2851				2851								2851	1.00769	0.0313909		2851
2853				2853								2853	1.0062	0.0166295		2853
2855				2855								2855	1.01984	0.0100581		2855
2857				2857								2857	0.995468	0.010907		2857
2859				2859								2859	1.00974	0.0179607		2859
2861				2861								2861	1.00471	0.0188937		2861
2863				2863								2863	0.998608	0.015815		2863
2865				2865								2865	1.00522	0.0144737		2865
2867				2867								2867	1.01816	0.012359		2867
2869				2869								2869	1.01474	0.0208246		2869
2871				2871								2871	1.00215	0.00448595		2871
2873				2873								2873				2873
2875				2875								2875				2875
2877				2877								2877				2877
2879				2879								2879				2879
2881				2881								2881				2881
2883				2883								2883				2883
2885				2885								2885				2885
2887				2887								2887				2887
2889				2889								2889				2889
2891				2891								2891				2891
2893				2893								2893				2893
2895				2895								2895				2895
2897				2897								2897				2897
2899				2899								2899				2899
2901				2901								2901				2901
2903				2903								2903				2903
2905				2905								2905				2905
2907				2907								2907				2907
2909				2909								2909				2909
2911				2911								2911				2911
2913				2913								2913				2913
2915				2915								2915				2915
2917				2917								2917				2917
2919				2919								2919				2919
2921				2921								2921				2921
2923				2923								2923				2923
2925				2925								2925				2925
2927				2927								2927				2927
2929				2929								2929				2929
2931				2931								2931				2931
2933				2933								2933				2933
2935				2935								2935				2935
2937				2937								2937				2937
2939				2939								2939				2939
2941				2941								2941				2941
2943				2943								2943				2943
2945				2945								2945				2945
2947				2947								2947				2947
2949				2949								2949				2949
2951				2951								2951				2951
2953				2953								2953				2953
2955				2955								2955				2955
2957				2957								2957				2957
2959				2959								2959				2959
2961				2961								2961				2961
2963				2963								2963				2963
2965				2965								2965				2965
2967				2967								2967				2967
2969				2969								2969				2969
2971				2971								2971				2971
2973				2973								2973				2973
2975				2975								2975				2975
2977				2977								2977				2977
2979				2979								2979				2979
2981				2981								2981				2981
2983				2983								2983				2983
2985				2985								2985				2985
2987				2987								2987				2987
2989				2989								2989				2989
2991				2991								2991				2991
2993				2993								2993				2993
2995				2995								2995				2995
2997				2997								2997				2997
2999				2999								2999				2999
3001				3001								3001				3001
3003				3003								3003				3003
3005				3005								3005				3005
3007				3007								3007				3007
3009				3009								3009				3009
3011				3011								3011				3011
3013				3013								3013				3013
3015				3015								3015				3015
3017				3017								3017				3017
3019				3019								3019				3019
3021				3021								3021				3021
3023				3023								3023				3023
3025				3025								3025				3025
3027				3027								3027				3027
3029				3029								3029				3029
3031				3031								3031				3031
3033				3033								3033				3033
3035				3035								3035				3035
3037				3037								3037				3037
3039				3039								3039				3039
3041				3041								3041				3041
3043				3043								3043				3043
3045				3045								3045				3045
3047				3047								3047				3047
3049				3049								3049				3049
3051				3051								3051				3051
3053				3053								3053				3053
3055				3055								3055				3055
3057				3057								3057				3057
3059				3059								3059				3059
3061				3061								3061				3061
3063				3063								3063				3063
3065				3065								3065				3065
3067				3067								3067				3067
3069				3069								3069				3069
3071				3071								3071				3071
3073				3073								3073				3073
3075				3075								3075				3075
3077				3077								3077				3077
3079				3079								3079				3079
3081				3081								3081				3081
3083				3083								3083				3083
3085				3085								3085				3085
3087				3087								3087				3087
3089				3089								3089				3089
3091				3091								3091				3091
3093				3093								3093				3093
3095				3095								3095				3095
3097				3097								3097				3097
3099				3099								3099				3099
3101				3101								3101				3101
3103				3103								3103				3103
3105				3105								3105				3105
3107				3107								3107				3107
3109				3109								3109				3109
3111				3111								3111				3111
3113				3113								3113				3113
3115				3115								3115				3115
3117				3117								3117				3117
3119				3119								3119				3119
3121				3121								3121				3121
3123				3123								3123				3123
3125				3125								3125				3125
3127				3127								3127				3127
3129				3129								3129				3129
3131				3131								3131				3131
3133				3133								3133				3133
3135				3135								3135				3135
3137				3137								3137				3137
3139				3139								3139				3139
3141				3141								3141				3141
3143				3143								3143				3143
3145				3145								3145				3145
3147				3147								3147				3147
3149				3149								3149				3149
3151				3151								3151				3151
3153				3153								3153				3153
3155				3155								3155				3155
3157				3157								3157				3157
3159				3159								3159				3159
3161				3161								3161				3161
3163				3163								3163				3163
3165				3165								3165				3165
3167				3167								3167				3167
3169				3169								3169				3169
3171				3171								3171				3171
3173				3173								3173				3173
3175				3175								3175				3175
3177				3177								3177				3177
3179				3179								3179				3179
3181				3181								3181				3181
3183				3183								3183				3183
3185				3185								3185				3185
3187				3187								3187				3187
3189				3189								3189				3189
3191				3191								3191				3191
3193				3193								3193				3193
3195				3195								3195				3195
3197				3197								3197				3197
3199				3199								3199				3199
3201				3201								3201				3201
3203				3203								3203				3203
3205				3205								3205				3205
3207				3207								3207				3207
3209				3209								3209				3209
3211				3211								3211				3211
3213				3213								3213				3213
3215				3215								3215				3215
3217				3217								3217				3217
3219				3219								3219				3219
3221				3221								3221				3221
3223				3223								3223				3223
3225				3225								3225				3225
3227				3227								3227				3227
3229				3229								3229				3229
3231				3231								3231				3231
3233				3233								3233				3233
3235				3235								3235				3235
3237				3237								3237				3237
3239				3239								3239				3239
3241				3241								3241				3241
3243				3243								3243				3243
3245				3245								3245				3245
3247				3247								3247				3247
3249				3249								3249				3249
3251				3251								3251				3251
3253				3253								3253				3253
3255				3255								3255				3255
3257				3257								3257				3257
3259				3259								3259				3259
3261				3261								3261				3261
3263				3263								3263				3263
3265				3265								3265				3265
3267				3267								3267				3267
3269				3269								3269				3269
3271				3271								3271				3271
3273				3273								3273				3273
3275				3275								3275				3275
3277				3277								3277				3277
3279				3279								3279				3279
3281				3281								3281				3281
3283				3283								3283				3283
3285				3285								3285				3285
3287				3287								3287				3287
3289				3289								3289				3289
3291				3291								3291				3291
3293				3293								3293				3293
3295				3295								3295				3295
3297				3297								3297				3297
3299				3299								3299				3299
3301				3301								3301				3301
3303				3303								3303				3303
3305				3305								3305				3305
3307				3307								3307				3307
3309				3309								3309				3309
3311				3311								3311				3311
3313				3313								3313				3313
3315				3315								3315				3315
3317				3317								3317				3317
3319				3319								3319				3319
3321				3321								3321				3321
3323				3323								3323				3323
3325				3325								3325				3325
3327				3327								3327				3327
3329				3329								3329				3329
3331				3331								3331				3331
3333				3333								3333				3333
3335				3335								3335				3335
3337				3337								3337				3337
3339				3339								3339				3339
3341				3341								3341				3341
3343				3343								3343				3343
3345				3345								3345				3345
3347				3347								3347				3347
3349				3349								3349				3349
3351				3351								3351				3351
3353				3353								3353				3353
3355				3355								3355				3355
3357				3357								3357				3357
3359				3359								3359				3359
3361				3361								3361				3361
3363				3363								3363				3363
3365				3365								3365				3365
3367				3367								3367				3367
3369				3369								3369				3369
3371				3371								3371				3371
3373				3373								3373				3373
3375				3375								3375				3375
3377				3377								3377				3377
3379				3379								3379				3379
3381				3381								3381				3381
3383				3383								3383				3383
3385				3385								3385				3385
3387				3387								3387				3387
3389				3389								3389				3389
3391				3391								3391				3391
3393				3393								3393				3393
3395				3395								3395				3395
3397				3397								3397				3397
3399				3399								3399				3399
3401				3401								3401				3401
3403				3403								3403				3403
3405				3405								3405				3405
3407				3407								3407				3407
3409				3409								3409				3409
3411				3411								3411				3411
3413				3413								3413
3415				3415								3415				act
3417				3417								3417				act
3419				3419								3419				Collection Time: 10/17/2024 11:58:25 AM
3421				3421								3421				Operator Name :
3423				3423								3423				Kinetics Software Version: 1.1(133)
3425				3425								3425				Parameter List :
3427				3427								3427				Report Time: Thu 17 Oct 11:58:25 AM 2024
3429				3429								3429				Software version: 1.1(133)
3431				3431								3431				Operator:
3433				3433								3433				Instrument Parameters
3435				3435								3435				Instrument Cary Eclipse
3437				3437								3437				Instrument Serial Number EL06103226
3439				3439								3439				Data mode Fluorescence
3441				3441								3441				Ex. wavelength (nm) 365.00
3443				3443								3443				Em. wavelength (nm) 407.00
3445				3445								3445				Ex. Slit (nm) 5
3447				3447								3447				Em. Slit (nm) 10
3449				3449								3449				Averaging Time (s) 2.0000
3451				3451								3451				Cycle time(s) 0.0000
3453				3453								3453				Stop time(s) 5000.0000
3455				3455								3455				Emission filter Open
3457				3457								3457				Excitation Filter Auto
3459				3459								3459				PMT voltage (V) High
3461				3461								3461				Multicell holder Multicell
3463				3463								3463				Comments:
3465				3465								3465				Method Log :
3467				3467								3467				Method Name : C:\Documents and Settings\Administrator\Desktop\Your Data\Goska\Cor7\Oct2024\A5W200_6.FBKN
3469				3469								3469				Date/Time stamp: 10/16/2024 6:16:38 PM
3471				3471								3471				Method Modifications:
3473				3473								3473				PMT Volts Changed: 7/1/2010 6:29:06 PM
3475				3475								3475				Cell Changer Changed: 7/1/2010 6:29:06 PM
3477				3477								3477				Cell4 Changed: 7/1/2010 6:29:06 PM
3479				3479								3479				Auto Temp Setting Changed: 7/1/2010 6:29:06 PM
3481				3481								3481				Monitoring device: Changed: 7/1/2010 6:29:06 PM
3483				3483								3483				Block Temp Changed: 7/1/2010 6:29:06 PM
3485				3485								3485				Block (°C): Changed: 7/1/2010 6:29:06 PM
3487				3487								3487				Excitation Wavelength Changed: 7/1/2010 6:29:07 PM
3489				3489								3489				Emission Wavelength Changed: 7/1/2010 6:29:07 PM
3491				3491								3491				Em. Slit Width (nm): Changed: 7/1/2010 6:29:07 PM
3493				3493								3493				X mode Changed: 7/1/2010 6:29:07 PM
3495				3495								3495				Ave. time (s): Changed: 7/1/2010 6:29:07 PM
3497				3497								3497				Stop Time 1 Changed: 7/1/2010 6:29:07 PM
3499				3499								3499				Emission PMT (V): Changed: 7/1/2010 6:29:07 PM
3501				3501								3501				Ave. time (s): Changed: 7/1/2010 6:29:27 PM
3503				3503								3503				Current Method Changed: 2/17/2011 12:12:02 PM
3505				3505								3505				Ave. time (s): Changed: 2/17/2011 12:55:06 PM
3507				3507								3507				Stop Time 1 Changed: 2/17/2011 12:55:06 PM
3509				3509								3509				Sample4 Changed: 2/17/2011 12:56:35 PM
3511				3511								3511				Ave. time (s): Changed: 2/17/2011 2:51:29 PM
3513				3513								3513				Sample4 Changed: 2/17/2011 3:09:37 PM
3515				3515								3515				Sample4 Changed: 10/18/2011 5:15:57 PM
3517				3517								3517				Sample4 Changed: 10/18/2011 5:55:51 PM
3519				3519								3519				Current Method Changed: 9/22/2022 2:15:26 PM
3521				3521								3521				Auto Temp Setting Changed: 9/22/2022 2:16:26 PM
3523				3523								3523				Block (°C): Changed: 9/22/2022 2:16:26 PM
3525				3525								3525				Ave. time (s): Changed: 9/22/2022 2:16:26 PM
3527				3527								3527				Sample4 Changed: 9/22/2022 2:21:50 PM
3529				3529								3529				Ave. time (s): Changed: 9/22/2022 2:58:26 PM
3531				3531								3531				Sample4 Changed: 9/22/2022 2:58:43 PM
3533				3533								3533				Ave. time (s): Changed: 9/27/2022 12:08:08 PM
3535				3535								3535				Sample4 Changed: 9/27/2022 12:40:17 PM
3537				3537								3537				Stop Time 1 Changed: 9/27/2022 3:29:18 PM
3539				3539								3539				Ave. time (s): Changed: 10/13/2022 4:31:06 PM
3541				3541								3541				Ave. time (s): Changed: 10/13/2022 4:54:21 PM
3543				3543								3543				Ave. time (s): Changed: 10/13/2022 5:14:51 PM
3545				3545								3545				Sample4 Changed: 1/16/2023 10:45:03 AM
3547				3547								3547				X mode Changed: 4/20/2023 2:45:01 PM
3549				3549								3549				Stop Time 1 Changed: 4/20/2023 2:45:01 PM
3551				3551								3551				Sample4 Changed: 12/15/2023 1:48:04 PM
3553				3553								3553				X mode Changed: 12/15/2023 2:09:08 PM
3555				3555								3555				Stop Time 1 Changed: 12/15/2023 2:09:08 PM
3557				3557								3557				Ave. time (s): Changed: 12/15/2023 3:52:08 PM
3559				3559								3559				Y max Changed: 5/20/2024 4:43:21 PM
3561				3561								3561				Ave. time (s): Changed: 9/9/2024 11:25:32 AM
3563				3563								3563				Ave. time (s): Changed: 9/9/2024 12:12:10 PM
3565				3565								3565				End Method Modifications
3567				3567								3567
3569				3569								3569
3571				3571								3571
3573				3573								3573
3575				3575								3575
3577				3577								3577
3579				3579								3579
3581				3581								3581
3583				3583								3583
3585				3585								3585
3587				3587								3587
3589				3589								3589
3591				3591								3591
3593				3593								3593
3595				3595								3595
3597				3597								3597
3599				3599								3599
3601				3601								3601
3603				3603								3603
3605				3605								3605
3607				3607								3607
3609				3609								3609
3611				3611								3611
3613				3613								3613
3615				3615								3615
3617				3617								3617
3619				3619								3619
3621				3621								3621
3623				3623								3623
3625				3625								3625
3627				3627								3627
3629				3629								3629
3631				3631								3631
3633				3633								3633
3635				3635								3635
3637				3637								3637
3639				3639								3639
3641				3641								3641
3643				3643								3643
3645				3645								3645
3647				3647								3647
3649				3649								3649
3651				3651								3651
3653				3653								3653
3655				3655								3655
3657				3657								3657
3659				3659								3659
3661				3661								3661
3663				3663								3663
3665				3665								3665
3667				3667								3667
3669				3669								3669
3671				3671								3671
3673				3673								3673
3675				3675								3675
3677				3677								3677
3679				3679								3679
3681				3681								3681
3683				3683								3683
3685				3685								3685
3687				3687								3687
3689				3689								3689
3691				3691								3691
3693				3693								3693
3695				3695								3695
3697				3697								3697
3699				3699								3699
3701				3701								3701
3703				3703								3703
3705				3705								3705
3707				3707								3707
3709				3709								3709
3711				3711								3711
3713				3713								3713
3715				3715								3715
3717				3717								3717
3719				3719								3719
3721				3721								3721
3723				3723								3723
3725				3725								3725
3727				3727								3727
3729				3729								3729
3731				3731								3731
3733				3733								3733
3735				3735								3735
3737				3737								3737
3739				3739								3739
3741				3741								3741
3743				3743								3743
3745				3745								3745
3747				3747								3747
3749				3749								3749
3751				3751								3751
3753				3753								3753
3755				3755								3755
3757				3757								3757
3759				3759								3759
3761				3761								3761
3763				3763								3763
3765				3765								3765
3767				3767								3767
3769				3769								3769
3771				3771								3771
3773				3773								3773
3775				3775								3775
3777				3777								3777
3779				3779								3779
3781				3781								3781
3783				3783								3783
3785				3785								3785
3787				3787								3787
3789				3789								3789
3791				3791								3791
3793				3793								3793
3795				3795								3795
3797				3797								3797
3799				3799								3799
3801				3801								3801
3803				3803								3803
3805				3805								3805
3807				3807								3807
3809				3809								3809
3811				3811								3811
3813				3813								3813
3815				3815								3815
3817				3817								3817
3819				3819								3819
3821				3821								3821
3823				3823								3823
3825				3825								3825
3827				3827								3827
3829				3829								3829
3831				3831								3831
3833				3833								3833
3835				3835								3835
3837				3837								3837
3839				3839								3839
3841				3841								3841
3843				3843								3843
3845				3845								3845
3847				3847								3847
3849				3849								3849
3851				3851								3851
3853				3853								3853
3855				3855								3855
3857				3857								3857
3859				3859								3859
3861				3861								3861
3863				3863								3863
3865				3865								3865
3867				3867								3867
3869				3869								3869
3871				3871								3871
3873				3873								3873
3875				3875								3875
3877				3877								3877
3879				3879								3879
3881				3881								3881
3883				3883								3883
3885				3885								3885
3887				3887								3887
3889				3889								3889
3891				3891								3891
3893				3893								3893
3895				3895								3895
3897				3897								3897
3899				3899								3899
3901				3901								3901
3903				3903								3903
3905				3905								3905
3907				3907								3907
3909				3909								3909
3911				3911								3911
3913				3913								3913
3915				3915								3915
3917				3917								3917
3919				3919								3919
3921				3921								3921
3923				3923								3923
3925				3925								3925
3927				3927								3927
3929				3929								3929
3931				3931								3931
3933				3933								3933
3935				3935								3935
3937				3937								3937
3939				3939								3939
3941				3941								3941
3943				3943								3943
3945				3945								3945
3947				3947								3947
3949				3949								3949
3951				3951								3951
3953				3953								3953
3955				3955								3955
3957				3957								3957
3959				3959								3959
3961				3961								3961
3963				3963								3963
3965				3965								3965
3967				3967								3967
3969				3969								3969
3971				3971								3971
3973				3973								3973
3975				3975								3975
3977				3977								3977
3979				3979								3979
3981				3981								3981
3983				3983								3983
3985				3985								3985
3987				3987								3987
3989				3989								3989
3991				3991								3991
3993				3993								3993
3995				3995								3995
[truncated: 579 more rows]

## Sheet: Pyrene CA - Rates
	CCA 2 uM			CCA 1 uM			CCA 0.4 uM			CCA 0.2 uM				Arp5 WCA200			arpinCA 1uM			actin							Column C	arpinCA 1uM			Column D	CCA 0.2 uM			Column E	CCA 0.4 uM			Column F	CCA 1 uM			Column G	CCA 2 uM
	rates nM/s	r/r0		rates nM/s	r/r0		rates nM/s	r/r0		rates nM/s	r/r0			Rates nM/s	r/r0		rate nM/s	r/r0		rates	r/r0						vs.	vs.			vs.	vs.			vs.	vs.			vs.	vs.			vs.	vs.
																											Column B	A5W200			Column B	Arp 5nM WCA 200nM			Column B	Arp 5nM WCA 200nM			Column B	Arp 5nM WCA 200nM			Column B	Arp 5nM WCA 200nM
	1.5	0.288462		1.97	0.378846		2.82	0.542308		3.55	0.682692			5.2	1		4.07	0.782692		0.63	0.121154
	1.5	0.288462		2	0.384615		2.73	0.525		4.02	0.773077			5.5	1.05769		4.1	0.788462		0.6	0.115385						Unpaired t test with Welch's correction				Unpaired t test with Welch's correction				Unpaired t test with Welch's correction				Unpaired t test with Welch's correction				Unpaired t test with Welch's correction
	1.8	0.346154		2.02	0.388462		2.32	0.446154		3.64	0.7			4.6	0.884615		3.9	0.75		0.58	0.111538						P value	0.054			P value	0.0336			P value	0.0047			P value	0.0085			P value	0.0036
										3.9	0.75			5.5	1.05769												P value summary	ns			P value summary	*			P value summary	**			P value summary	**			P value summary	**
Average	1.6	0.307692		1.99667	0.383974		2.62333	0.504487									4.02333	0.773718		0.603333	0.116026						Significantly different (P < 0.05)?	No			Significantly different (P < 0.05)?	Yes			Significantly different (P < 0.05)?	Yes			Significantly different (P < 0.05)?	Yes			Significantly different (P < 0.05)?	Yes
SEM	0.1	0.0192308		0.0145297	0.00279417		0.153876	0.0295915		3.7775	0.726442			5.2	1		0.0622718	0.0119753		0.01453	0.002794						One- or two-tailed P value?	Two-tailed			One- or two-tailed P value?	Two-tailed			One- or two-tailed P value?	Two-tailed			One- or two-tailed P value?	Two-tailed			One- or two-tailed P value?	Two-tailed
										0.109725	0.021101			0.212132	0.0407946												Welch-corrected t, df	t=3.840, df=2.172			Welch-corrected t, df	t=4.205, df=2.548			Welch-corrected t, df	t=7.642, df=2.984			Welch-corrected t, df	t=10.67, df=2.009			Welch-corrected t, df	t=11.38, df=2.439
r0=5.2
																											How big is the difference?				How big is the difference?				How big is the difference?				How big is the difference?				How big is the difference?
																											Mean of column B	1			Mean of column B	1			Mean of column B	1			Mean of column B	1			Mean of column B	1
																											Mean of column C	0.7737			Mean of column D	0.741			Mean of column E	0.5045			Mean of column F	0.384			Mean of column G	0.3077
																											Difference between means (C - B) ± SEM	-0.2263 ± 0.05892			Difference between means (D - B) ± SEM	-0.2590 ± 0.06159			Difference between means (E - B) ± SEM	-0.4955 ± 0.06484			Difference between means (F - B) ± SEM	-0.6160 ± 0.05776			Difference between means (G - B) ± SEM	-0.6923 ± 0.06081
																											95% confidence interval	-0.4615 to 0.008938			95% confidence interval	-0.4762 to -0.04176			95% confidence interval	-0.7025 to -0.2885			95% confidence interval	-0.8634 to -0.3686			95% confidence interval	-0.9136 to -0.4710
																											R squared (eta squared)	0.8716			R squared (eta squared)	0.874			R squared (eta squared)	0.9514			R squared (eta squared)	0.9826			R squared (eta squared)	0.9815
																											F test to compare variances				F test to compare variances				F test to compare variances				F test to compare variances				F test to compare variances
																											F, DFn, Dfd	23.21, 2, 2			F, DFn, Dfd	7.155, 2, 2			F, DFn, Dfd	3.801, 2, 2			F, DFn, Dfd	426.3, 2, 2			F, DFn, Dfd	9.000, 2, 2
																											P value	0.0826			P value	0.2452			P value	0.4166			P value	0.0047			P value	0.2
																											P value summary	ns			P value summary	ns			P value summary	ns			P value summary	**			P value summary	ns
																											Significantly different (P < 0.05)?	No			Significantly different (P < 0.05)?	No			Significantly different (P < 0.05)?	No			Significantly different (P < 0.05)?	Yes			Significantly different (P < 0.05)?	No
																											Data analyzed				Data analyzed				Data analyzed				Data analyzed				Data analyzed
																											Sample size, column B	3			Sample size, column B	3			Sample size, column B	3			Sample size, column B	3			Sample size, column B	3
																											Sample size, column C	3			Sample size, column D	3			Sample size, column E	3			Sample size, column F	3			Sample size, column G	3

## Sheet: X-linking Data
Time (min)	Band intensities						Time (min)	Band intensities						Time (min)	Band intensities							Time (min)	Band intensities
	Arp2/3_1	Arp2/3_2	Arp2/3_3	average	SEM			WCA_1	WCA_2	WCA_3	average	SEM			Arpin_1	Arpin_2	Arpin_3	Arpin_4	average	SEM			Cor7_1	Cor7_2	Cor7_3	Cor7_4	Cor7_5	Cor7_6	average	SEM
1	0	0	0	0	0		1	0	0	0	0	0		1	0	0.998176	0	0	0.249544	0.249544		1	0	3.91377	0	0	0	0	0.652294	0.652295
5	2.10879	7.33558	3.10141	4.18193	1.60265		5	8.70925	11.5507	15.7371	11.999	2.04112		5	2.50852	6.77553	1.8006	4.0918	3.79411	1.10319		5	3.73909	26.0801	8.51515	12.2095	8.84069	15.7321	12.5194	3.16739
15	8.99915	11.4619	14.8539	11.7717	1.69721		15	23.9935	28.8401	31.5173	28.117	2.20182		15	6.32977	8.04349	8.99245	15.8656	9.80784	2.09308		15	15.759	35.6121		28.1735	26.4878	31.0327	27.413	3.01093
30	14.6639	19.9117	20.4656	18.3471	1.8485		30	27.3633	34.6736	37.4859	33.1743	3.01678		30	3.37089	9.07453	12.4117	23.1329	11.9975	4.15462		30	22.4416	34.9151	20.9307	33.44	37.194	34.578	30.5832	2.86381
60	16.3656	23.8046	26.0044	22.0582	2.91628		60	28.4651	38.6023	38.214	35.0938	3.31623		60	7.68831	13.8237	14.6054	28.3943	16.1279	4.37148		60	25.431	35.966	24.966	43.8098	45.4671	34.6307	35.0451	3.56125
120	17.3356	24.4805	29.0577	23.6246	3.41083		120	30.2501	36.7833	37.2208	34.7514	2.25418		120	6.52043	12.8171	15.9065	28.8951	16.0348	4.71063		120	23.075	35.966	29.0181	45.4667	49.9589	35.6742	36.5265	4.07724

## Sheet: X-linking Fits
	Fit		Fit reduced		Data: Arp2/3									Fit	Fit reduced		Data: WCA									Fit	Fit reduced		Data: Arpin CA							Fit	Fit reduced		Data: Coro7 CA
(X)time	(Y) Arp2/3-fit	time-r	Arp2/3 _fit-r		Average	SEM		Data: Arp2/3 Data1_B					(X)	(Y) WCA_fit	WCA_fit-r		Average	SEM		Data: WCA_Data1_E						Arpin_2	Arpin_fit-r		Average	SEM		Data: Arpin_Data1_N				Cor7_2_fit	Cor7_2_fit-r		Average	SEM		Data: Cor7_Data1_Q
1	-0.32832	1	-0.32832	1	0	0		Model: MnMolecular1					1	-0.19946	-0.19946		0	0		Model: MnMolecular1						0.4895	0.4895		0.24954	0.24954		Model: MnMolecular1				0.99084	0.99084		0.65229	0.65229		Model: MnMolecular1
1.0119	-0.3114	1.23802	0.0077	5	4.24961	1.55973		Equation: y = A1 - A2*exp(-k*x)					1.0119	-0.15274	0.72313		11.999	2.04112		Equation: y = A1 - A2*exp(-k*x)						0.50007	0.69952		3.79411	1.10319		Equation: y = A1 - A2*exp(-k*x)				1.03097	1.7844		12.5194	3.16739		Equation: y = A1 - A2*exp(-k*x)
1.0238	-0.29449	1.47605	0.33875	15	11.7717	1.69721		Weighting:					1.0238	-0.10609	1.62146		28.117	2.20182		Weighting:						0.51063	0.90672		9.80784	2.09308		Weighting:				1.07104	2.55946		27.413	3.01093		Weighting:
1.0357	-0.2776	1.71407	0.66491	30	18.3471	1.8485		y	No weighting				1.0357	-0.0595	2.49619		33.1743	3.01678		y	No weighting					0.52119	1.11114		11.9975	4.15462		y	No weighting			1.11107	3.31645		31.5832	2.86381		y	No weighting
1.0476	-0.26072	1.9521	0.98624	60	22.0582	2.91628							1.0476	-0.01297	3.34792		35.0938	3.31623								0.53173	1.31281		16.1279	4.37148						1.15106	4.0558		35.0451	3.56125
1.05951	-0.24385	2.19012	1.30282	120	23.6246	3.12164		Chi^2/DoF	0.23436				1.05951	0.0335	4.17727		34.7514	2.25418		Chi^2/DoF	0.2541					0.54227	1.51177		16.0348	4.71063		Chi^2/DoF	0.72635			1.19099	4.77791		36.5265	4.07724		Chi^2/DoF	3.22374
1.07141	-0.22699	2.42814	1.61473					R^2	0.99842				1.07141	0.0799	4.98482					R^2	0.99928					0.55281	1.70805					R^2	0.98967			1.23088	5.48319					R^2	0.99043
1.08331	-0.21015	2.66617	1.92202										1.08331	0.12625	5.77115											0.56333	1.9017									1.27072	6.17203
1.09521	-0.19331	2.90419	2.22476					A1	22.3964	0.37488			1.09521	0.17253	6.53681					A1	34.903	0.32111				0.57385	2.09274					A1	16.12	0.68766		1.31051	6.84482					A1	35.0358	1.18525
1.10711	-0.17649	3.14221	2.52303					A2	24.1924	0.55824			1.10711	0.21875	7.28235					A2	39.2585	0.65007				0.58436	2.28122					A2	16.5446	0.977		1.35026	7.50192					A2	37.5911	2.23796
1.11901	-0.15969	3.38024	2.81689					k	0.06259	0.00393			1.11901	0.26491	8.00829					k	0.1119	0.00482				0.59487	2.46717					k	0.05683	0.00918		1.38996	8.14371					k	0.09909	0.01555
1.13091	-0.14289	3.61826	3.1064										1.13091	0.311	8.71515											0.60537	2.65062									1.42961	8.77054
1.14281	-0.12611	3.85629	3.39164										1.14281	0.35704	9.40344											0.61586	2.8316									1.46922	9.38276
1.15472	-0.10934	4.09431	3.67265										1.15472	0.40301	10.0736											0.62634	3.01015									1.50878	9.9807
1.16662	-0.09258	4.33233	3.94951										1.16662	0.44893	10.7262											0.63681	3.18631									1.54829	10.5647
1.17852	-0.07584	4.57036	4.22228										1.17852	0.49478	11.3616											0.64728	3.36009									1.58776	11.1351
1.19042	-0.05911	4.80838	4.49101										1.19042	0.54057	11.9804											0.65775	3.53154									1.62718	11.6922
1.20232	-0.04239	5.0464	4.75577										1.20232	0.5863	12.5828											0.6682	3.70069									1.66656	12.2363
1.21422	-0.02568	5.28443	5.01661										1.21422	0.63197	13.1695											0.67865	3.86756									1.70588	12.7678
1.22612	-0.00898	5.52245	5.2736										1.22612	0.67758	13.7407											0.68909	4.03219									1.74516	13.2868
1.23802	0.0077	5.76048	5.52679										1.23802	0.72313	14.2969											0.69952	4.19461									1.7844	13.7937
1.24992	0.02437	5.9985	5.77623										1.24992	0.76861	14.8385											0.70995	4.35485									1.82359	14.2889
1.26183	0.04103	6.23652	6.02199										1.26183	0.81404	15.3658											0.72037	4.51293									1.86273	14.7725
1.27373	0.05767	6.47455	6.26411										1.27373	0.85941	15.8793											0.73078	4.66889									1.90183	15.2448
1.28563	0.0743	6.71257	6.50265										1.28563	0.90471	16.3793											0.74119	4.82276									1.94088	15.7061
1.29753	0.09092	6.9506	6.73766										1.29753	0.94996	16.8661											0.75159	4.97456									1.97988	16.1567
1.30943	0.10753	7.18862	6.9692										1.30943	0.99514	17.3402											0.76198	5.12431									2.01884	16.5967
1.32133	0.12413	7.42664	7.19732										1.32133	1.04027	17.8018											0.77236	5.27206									2.05775	17.0265
1.33323	0.14071	7.66467	7.42206										1.33323	1.08533	18.2513											0.78274	5.41782									2.09662	17.4463
1.34513	0.15728	7.90269	7.64348										1.34513	1.13034	18.6889											0.79311	5.56162									2.13544	17.8563
1.35704	0.17384	8.14071	7.86162										1.35704	1.17529	19.1151											0.80347	5.70349									2.17421	18.2567
1.36894	0.19039	8.37874	8.07654										1.36894	1.22017	19.53											0.81383	5.84345									2.21294	18.6478
1.38084	0.20692	8.61676	8.28828										1.38084	1.265	19.934											0.82418	5.98153									2.25163	19.0298
1.39274	0.22344	8.85479	8.49689										1.39274	1.30976	20.3275											0.83452	6.11776									2.29026	19.4029
1.40464	0.23995	9.09281	8.70242										1.40464	1.35447	20.7106											0.84486	6.25216									2.32886	19.7673
1.41654	0.25645	9.33083	8.90491										1.41654	1.39912	21.0836											0.85519	6.38475									2.3674	20.1232
1.42844	0.27293	9.56886	9.1044										1.42844	1.4437	21.4468											0.86551	6.51556									2.4059	20.4708
1.44034	0.28941	9.80688	9.30094										1.44034	1.48823	21.8004											0.87582	6.64461									2.44436	20.8103
1.45225	0.30587	10.0449	9.49458										1.45225	1.5327	22.1448											0.88613	6.77193									2.48277	21.1419
1.46415	0.32231	10.2829	9.68535										1.46415	1.57711	22.4801											0.89643	6.89753									2.52114	21.4657
1.47605	0.33875	10.5209	9.8733										1.47605	1.62146	22.8066											0.90672	7.02145									2.55946	21.782
1.48795	0.35517	10.759	10.0585										1.48795	1.66575	23.1245											0.91701	7.14371									2.59773	22.0909
1.49985	0.37158	10.997	10.2409										1.49985	1.70999	23.4341											0.92729	7.26432									2.63596	22.3927
[truncated: 9,957 more rows]

## Sheet: X-linking Statistics
5 min Arp vs Arpin CA				5 min Arp vs WCA				5 min Arp vs Coro 7 CA					15 min Arp vs Arpin CA				15 min Arp vs WCA				15 min Arp vs Coro 7 CA					30 min Arp vs Arpin CA				30 min Arp vs WCA				30 min Arp vs Coro 7 CA						60 min Arp vs Arpin CA				60 min Arp vs WCA				60 min Arp vs Coro 7 CA
[truncated: 25 more rows]

[truncated: 14 more sheets: TIRF FL Data, TIRF β2CA Data, TIRF β1β2 Data, TIRF CA Data, TIRF Analysis, Cosed FL , Cosed FL BeF3, Cosed B1, Cosed B2, Cosed B1B2, CellBio Data - FL rescue, CellBio Data - Coro7 Variants , CellBio - Western blots , CellBio-Cortactin]
